# Supplementary material for: Serum Metabolite Profiles in Participants of Lung Cancer Screening Study; Comparison of Two Independent Cohorts
Source: Cancers (Basel). 2021 May 31;13(11):2714. doi: 10.3390/cancers13112714 (PMC8198431; doi:10.3390/cancers13112714)
Supplement: Supplementary file 1 [file cancers-13-02714-s001.zip]

Archive with 1 entries (1 files):
- Supplementary Tables-S1-S4.xlsx
