# Supplementary material for: Serum Metabolite Profiles in Participants of Lung Cancer Screening Study; Comparison of Two Independent Cohorts
Source: Cancers (Basel). 2021 May 31;13(11):2714. doi: 10.3390/cancers13112714 (PMC8198431; doi:10.3390/cancers13112714)
Supplement: Supplementary file 1 [file cancers-13-02714-s001.zip › Supplementary Tables-S1-S4.xlsx]

## Sheet: Table S1
Table S1. Serum metabolites used in quantitative analyses aimed to detect differences between groups of participants of the lung cancer screening program
Metabolites		Concentration [µM] - median value			Fold-change (median)			Kruskal-Wallis test				pairwise comparison p-value			pairwise comparison effect size			pairwise comparison effect size (d)			Trend: Ctr-LN-LC
compound (or isomer group)	Class	Ctr	LN	LC	LN/Ctr	LC/Ctr	LC/LN	p-value	FDR	effect size	effect size (t)	LN vs. Ctr	LC vs. Ctr	LC vs. LN	LN vs. Ctr	LC vs. Ctr	LC vs. LN	LN vs. Ctr	LC vs. Ctr	LC vs. LN	increase (p-val)	decrease (p-val)
aggregated_aminoacids	amino acids	3159.68	3041.57	3077.54	0.962619	0.974001	1.01182	0.401721	0.135778	-0.000383	negligible	0.183332	0.39294	0.633251	-0.0759307	-0.048724	0.0272067	negligible	negligible	negligible	0.809037	0.190963
aggregated_biogenic amines	biogenic amines	220.039	224.26	209.276	1.01919	0.951086	0.933181	0.0442237	0.058683	0.00923	negligible	0.965819	0.0319892	0.0287373	0.00244311	-0.122571	-0.125014	negligible	small	small	0.982169	0.0178313
aggregated_lipids	total lipids	10312.1	10134.2	9655.8	0.982744	0.936357	0.952798	0.0106702	0.042872	0.0208	small	0.780663	0.00201242	0.00489498	-0.0158758	-0.176993	-0.161117	negligible	small	small	0.999011	0.000988979
aggregated_acylcarnitines	acylcarnitines	63.1145	61.1695	58.8933	0.969183	0.933119	0.96279	0.0194168	0.0440248	0.0128	small	0.293968	0.00537182	0.0813903	-0.0598668	-0.159384	-0.099517	negligible	small	negligible	0.996966	0.00303444
aggregated_glycerides	glycerides	1271.5	1317.78	1214.52	1.03639	0.95518	0.92164	0.218891	0.103932	0.00226	negligible	0.740053	0.188268	0.0996959	0.0189165	-0.0750818	-0.0939983	negligible	negligible	negligible	0.904402	0.0955979
aggregated_DG	glycerides	124.12	128.144	118.997	1.03242	0.958722	0.928616	0.0758665	0.0737212	0.00688	negligible	0.180905	0.354768	0.0238961	0.0763542	-0.0527818	-0.129136	negligible	negligible	small	0.820324	0.179676
aggregated_TG	glycerides	1153.63	1185.19	1090.9	1.02735	0.945623	0.920447	0.224025	0.103932	0.00216	negligible	0.775468	0.182077	0.105531	0.016262	-0.0761491	-0.0924112	negligible	negligible	negligible	0.905484	0.0945156
aggregated_glycerophospholipids	glycerophospholipids	2496.26	2464.96	2394.82	0.987463	0.959363	0.971543	0.164444	0.0994941	0.00351	negligible	0.884828	0.0868172	0.116831	-0.00825831	-0.0977843	-0.089526	negligible	negligible	negligible	0.956983	0.0430167
aggregated_LPC	glycerophospholipids	198.227	192.697	189.608	0.972103	0.956521	0.983971	0.109263	0.0882837	0.00529	negligible	0.418829	0.0369814	0.20018	-0.0461075	-0.119207	-0.0730991	negligible	small	negligible	0.982084	0.0179158
aggregated_PC	glycerophospholipids	2296.18	2258.85	2212.4	0.983743	0.963511	0.979434	0.208258	0.103932	0.00351	negligible	0.884828	0.0868172	0.116831	-0.00825831	-0.0977843	-0.089526	negligible	negligible	negligible	0.956983	0.0430167
aggregated_sphingolipids	sphingolipids	489.771	486.257	470.137	0.992825	0.959912	0.96685	0.165207	0.0994941	0.00349	negligible	0.798987	0.0792706	0.13326	-0.0145189	-0.100219	-0.0857004	negligible	small	negligible	0.960544	0.0394565
aggregated_cholesteryl esters	cholesteryl esters	5684.95	5650.14	5290.15	0.993877	0.930555	0.936288	0.0061179	0.031099	0.0178	small	0.834986	0.00405635	0.00762976	-0.0118764	-0.164576	-0.1527	negligible	small	small	0.998018	0.00198199
Taurine	biogenic amines	130.649	131.924	122.123	1.00976	0.934744	0.925708	0.00344237	0.031099	0.0204	small	0.5279	0.00141314	0.0101951	-0.0359942	-0.182993	-0.146999	negligible	small	small	0.999255	0.000744721
CE(22:6)	cholesterol esters	129.203	133.473	119.097	1.03305	0.921783	0.892294	0.00413349	0.031099	0.0196	small	0.651385	0.00844565	0.00207276	0.0257628	-0.150721	-0.176484	negligible	small	small	0.995544	0.00445641
LPC(18:0)	glycerophospholipids	38.9586	37.3393	35.3122	0.958435	0.906404	0.945712	0.00426352	0.031099	0.0194	small	0.278965	0.00113802	0.0289755	-0.0617626	-0.186589	-0.124827	negligible	small	small	0.99943	0.000569878
PC(38:5)	glycerophospholipids	151.189	146.642	141.957	0.969921	0.938938	0.968056	0.00494574	0.031099	0.0188	small	0.177182	0.00114397	0.0552792	-0.0770122	-0.186504	-0.109491	negligible	small	small	0.999389	0.000610988
PC(32:3)	glycerophospholipids	1.41163	1.36227	1.12758	0.965034	0.798781	0.827723	0.00532186	0.031099	0.0185	small	0.681611	0.00274272	0.00959495	-0.023392	-0.171598	-0.148206	negligible	small	small	0.998566	0.00143417
CE(20:5)	cholesterol esters	187.268	180.013	156.645	0.96126	0.836475	0.870185	0.00548772	0.031099	0.0183	small	0.690175	0.00286127	0.00963551	-0.0227277	-0.17085	-0.148123	negligible	small	small	0.998517	0.00148287
DG(39:0)	glycerides	8.19232	7.8097	7.02807	0.953295	0.857886	0.899916	0.00594244	0.031099	0.018	small	0.507241	0.00226578	0.016497	-0.0378155	-0.174943	-0.137127	negligible	small	small	0.998662	0.00133829
PC(38:6)	glycerophospholipids	134.703	131.645	130.103	0.977301	0.965851	0.988284	0.00609682	0.031099	0.0179	small	0.354545	0.00182035	0.0276232	-0.0528063	-0.178712	-0.125906	negligible	small	small	0.999047	0.000953316
PC(40:6)	glycerophospholipids	48.5593	46.3273	44.5675	0.954036	0.917794	0.962012	0.00626399	0.031099	0.0177	small	0.339589	0.00182677	0.0298128	-0.0544716	-0.178652	-0.12418	negligible	small	small	0.99903	0.000969949
PC(32:2)	glycerophospholipids	6.38017	5.97397	5.86573	0.936333	0.919368	0.981882	0.00643696	0.031099	0.0176	small	0.103468	0.0014453	0.116319	-0.0929641	-0.182616	-0.0896518	negligible	small	negligible	0.999312	0.000687672
CE(18:2)	cholesterol esters	3159.1	3014.74	2817.54	0.954304	0.891879	0.934586	0.00685799	0.031099	0.0174	small	0.606259	0.00304249	0.0141245	-0.0293891	-0.16976	-0.140371	negligible	small	small	0.998566	0.00143417
AC(16:0)	acylcarnitines	0.14282	0.130525	0.132351	0.913912	0.9267	1.01399	0.0118173	0.042872	0.015	small	0.00668444	0.0145118	0.786583	-0.155247	-0.13981	0.0154364	small	small	negligible	0.9929	0.0071001
PC(34:5)	glycerophospholipids	2.40698	2.31077	2.16528	0.960027	0.899582	0.937038	0.0125962	0.042872	0.0147	small	0.361832	0.00375522	0.0460739	-0.052011	-0.16598	-0.113969	negligible	small	small	0.997981	0.00201851
PC(42:7)	glycerophospholipids	1.46099	2.13978	1.60791	1.46461	1.10056	0.751438	0.0126056	0.042872	0.0147	small	0.0100491	0.9928	0.0103114	0.147287	0.000514474	-0.146772	small	negligible	small	0.499745	0.500255
SM(44:2)	sphingolipids	1.51818	1.49248	1.29761	0.983071	0.854714	0.869433	0.013798	0.0436942	0.0143	small	0.169625	0.00338423	0.117034	-0.0783804	-0.167857	-0.0894762	negligible	small	negligible	0.998352	0.00164837
LPC(22:6)	glycerophospholipids	2.58886	2.40386	2.24807	0.928542	0.868364	0.935191	0.0160079	0.0436942	0.0137	small	0.149456	0.00396634	0.147293	-0.0822725	-0.164986	-0.0827132	negligible	small	negligible	0.998236	0.00176425
LPC(20:3)	glycerophospholipids	11.5949	11.2258	10.8371	0.968163	0.93464	0.965375	0.016416	0.0436942	0.0135	small	0.13163	0.00409274	0.169789	-0.086063	-0.164413	-0.0783504	negligible	small	negligible	0.997928	0.00207236
CE(18:3)	cholesterol esters	160.238	160.613	143.706	1.00234	0.896832	0.894735	0.0165689	0.0436942	0.0135	small	0.78773	0.00906617	0.0191311	-0.0153515	-0.149328	-0.133976	negligible	small	small	0.995408	0.00459186
PC-O(38:6)	glycerophospholipids	10.2654	10.2523	9.4249	0.998731	0.918125	0.919292	0.0168621	0.0436942	0.0134	small	0.745779	0.0211432	0.00862847	0.0184847	-0.131817	-0.150301	negligible	small	small	0.988846	0.0111536
LPC-O(16:1)	glycerophospholipids	0.87202	0.866288	0.780368	0.993427	0.894896	0.900818	0.0180572	0.0440248	0.0131	small	0.862286	0.0110237	0.0177794	-0.00988965	-0.145432	-0.135542	negligible	small	small	0.995126	0.00487381
TG(52:6)	glycerides	4.49453	4.84667	3.85176	1.07835	0.856988	0.794722	0.0188674	0.0440248	0.0129	small	0.794735	0.0210088	0.0103031	0.014833	-0.131955	-0.146788	negligible	small	small	0.988921	0.0110787
SM(38:1)	sphingolipids	22.8293	23.0501	21.7376	1.00967	0.952176	0.943057	0.0207867	0.0452456	0.0125	small	0.972264	0.0164301	0.0149471	0.00198221	-0.137213	-0.139195	negligible	small	small	0.991881	0.00811921
DG(42:1)	glycerides	17.4731	17.0224	16.2043	0.974203	0.927383	0.951941	0.0230667	0.0482772	0.0121	small	0.767485	0.0118568	0.0261887	-0.0168572	-0.143959	-0.127102	negligible	small	small	0.994046	0.00595353
SM(41:2)	sphingolipids	15.0723	14.7003	14.0793	0.975316	0.934116	0.957758	0.02737	0.0548287	0.0113	small	0.435607	0.0089073	0.0654645	-0.0444627	-0.149676	-0.105214	negligible	small	small	0.99526	0.00473978
SM(41:1)	sphingolipids	16.3766	16.2549	15.3378	0.992566	0.936566	0.943581	0.0293126	0.0548287	0.011	small	0.969891	0.020109	0.0222022	-0.00215188	-0.132903	-0.130751	negligible	small	small	0.988977	0.0110229
PC-O(36:5)	glycerophospholipids	16.9605	17.0168	16.1485	1.00332	0.952123	0.948972	0.0306374	0.0548287	0.0108	small	0.514015	0.0578209	0.0109427	0.0372142	-0.108366	-0.14558	negligible	small	small	0.972262	0.027738
PC(36:5)	glycerophospholipids	209.273	201.207	194.692	0.961457	0.930323	0.967618	0.0312857	0.0548287	0.0107	small	0.444624	0.0102865	0.0706985	-0.0435938	-0.14682	-0.103227	negligible	small	small	0.994475	0.00552474
Glu	aminoacids	67.455	61.16	59.3503	0.906679	0.87985	0.97041	0.0321863	0.0548287	0.0106	small	0.0742429	0.0104689	0.435015	-0.101949	-0.146469	-0.0445201	small	small	negligible	0.994435	0.00556533
PC-O(36:6)	glycerophospholipids	4.12893	4.32725	3.95749	1.04803	0.958478	0.914552	0.0331486	0.0548287	0.0105	small	0.494124	0.0647085	0.0115423	0.0389923	-0.105511	-0.144504	negligible	small	small	0.969325	0.0306751
Trp	aminoacids	65.9291	64.2497	62.6527	0.974527	0.950304	0.975143	0.0332643	0.0548287	0.0105	small	0.176531	0.00902563	0.20521	-0.0771283	-0.149416	-0.0722879	negligible	small	negligible	0.995577	0.00442311
AC(18:2)	acylcarnitines	0.0753355	0.0707018	0.0666697	0.938493	0.88497	0.94297	0.0348341	0.0548287	0.0103	small	0.203577	0.00950213	0.183799	-0.0725496	-0.148399	-0.0758496	negligible	small	negligible	0.994605	0.00539463
DG(41:1)	glycerides	5.40813	5.6282	5.1406	1.04069	0.950531	0.913364	0.0354115	0.0548287	0.0102	small	0.593254	0.0536451	0.0139057	0.030456	-0.110238	-0.140694	negligible	small	small	0.972748	0.027252
TG(54:7)	glycerides	6.94157	7.19999	5.99161	1.03723	0.86315	0.83217	0.0362727	0.0548287	0.0101	small	0.640631	0.0492719	0.0151231	0.026617	-0.112334	-0.138951	negligible	small	small	0.972788	0.0272118
CE(22:5)	cholesterol esters	40.2407	42.7895	39.765	1.06334	0.988178	0.929315	0.0374262	0.0549301	0.00996	negligible	0.0445701	0.701242	0.0168789	0.11477	-0.0218738	-0.136644	small	negligible	small	0.640714	0.359286
SM(43:1)	sphingolipids	5.44073	4.89871	4.81413	0.900377	0.884832	0.982735	0.0383587	0.0549301	0.00985	negligible	0.530939	0.0139224	0.0661661	-0.0357294	-0.140669	-0.10494	negligible	small	small	0.993038	0.00696236
TG(50:1)	glycerides	76.8552	76.9369	64.3954	1.00106	0.837879	0.836989	0.043145	0.058683	0.00934	negligible	0.95523	0.031844	0.0276602	0.00320064	-0.122675	-0.125876	negligible	small	small	0.983396	0.0166041
PC(36:6)	glycerophospholipids	7.43251	7.06213	6.71178	0.950167	0.903029	0.95039	0.0439734	0.058683	0.00926	negligible	0.206868	0.0123712	0.212928	-0.0720237	-0.143095	-0.0710708	negligible	small	negligible	0.993378	0.00662233
SM(39:1)	sphingolipids	7.45921	7.27065	6.80593	0.974722	0.912421	0.936083	0.045293	0.058683	0.00913	negligible	0.339962	0.0135823	0.128583	-0.0544295	-0.14118	-0.0867501	negligible	small	negligible	0.992811	0.007189
PC(30:0)	glycerophospholipids	4.08873	4.04673	3.78825	0.989727	0.926511	0.936128	0.0466158	0.0589922	0.009	negligible	0.450914	0.0154834	0.0945342	-0.0429937	-0.138459	-0.0954655	negligible	small	negligible	0.99227	0.00772969
PC-O(40:6)	glycerophospholipids	3.60334	3.69977	3.35722	1.02676	0.931695	0.907412	0.0485897	0.0600926	0.00882	negligible	0.237535	0.198784	0.0138894	0.0673914	-0.0733269	-0.140718	negligible	negligible	small	0.897602	0.102398
PC-O(34:3)	glycerophospholipids	8.6031	8.7812	8.08987	1.0207	0.940343	0.921271	0.0531852	0.0630361	0.00843	negligible	0.764303	0.0529122	0.0255252	0.0170948	-0.110579	-0.127674	negligible	small	small	0.973816	0.0261842
PC-O(40:7)	glycerophospholipids	6.57221	6.88873	6.26151	1.04816	0.952726	0.908951	0.0532865	0.0630361	0.00842	negligible	0.282602	0.17739	0.0156225	0.0612968	-0.0769752	-0.138272	negligible	negligible	small	0.910243	0.0897568
AC(5:0-DC)	acylcarnitines	0.127116	0.121953	0.133041	0.959379	1.04661	1.09092	0.0567162	0.0649984	0.00815	negligible	0.322115	0.161419	0.0170769	-0.0564782	0.0799193	0.136398	negligible	negligible	small	0.0826142	0.917386
SM(38:2)	sphingolipids	9.82486	9.64598	9.33864	0.981793	0.950511	0.968138	0.0573342	0.0649984	0.0081	negligible	0.957646	0.040719	0.0358067	0.00302773	-0.116934	-0.119961	negligible	small	small	0.977946	0.0220541
DG(38:5)	glycerides	1.49351	1.59911	1.39124	1.0707	0.931522	0.870009	0.0617572	0.0685838	0.00778	negligible	0.101224	0.51108	0.021901	0.0935756	-0.0374742	-0.13105	negligible	negligible	small	0.737065	0.262935
LPC(16:0)	glycerophospholipids	56.1951	55.5802	52.8232	0.989058	0.939996	0.950396	0.0640046	0.0686742	0.00762	negligible	0.611327	0.025278	0.0832457	-0.0289761	-0.12789	-0.0989143	negligible	small	negligible	0.987813	0.0121873
TG(48:2)	glycerides	24.7529	23.8697	21.0461	0.964321	0.850251	0.88171	0.0660955	0.0686742	0.00748	negligible	0.790997	0.0324143	0.0606579	-0.0151095	-0.122267	-0.107158	negligible	small	small	0.982778	0.017222
AC(18:1)	acylcarnitines	0.200032	0.190872	0.179614	0.95421	0.897928	0.941016	0.0667155	0.0686742	0.00744	negligible	0.261938	0.0199694	0.226183	-0.0640004	-0.133054	-0.0690531	negligible	small	negligible	0.990128	0.00987186
TG(54:6)	glycerides	21.9802	23.0125	19.4506	1.04696	0.884912	0.845217	0.0686752	0.0686742	0.00731	negligible	0.667663	0.0786963	0.028891	0.0244807	-0.100412	-0.124893	negligible	small	small	0.959384	0.0406156
TG(52:5)	glycerides	18.7665	18.2793	17.0345	0.974038	0.907707	0.931901	0.0693932	0.0686742	0.00727	negligible	0.804239	0.0618047	0.0345183	0.0141316	-0.106683	-0.120814	negligible	small	small	0.969853	0.0301465
AC(0:0)	acylcarnitines	48.5035	48.6952	46.0794	1.00395	0.950022	0.946281	0.0694107	0.0686742	0.00727	negligible	0.723004	0.0311809	0.0714584	-0.0202089	-0.123157	-0.102948	negligible	small	small	0.983918	0.0160823
AC(4:0)	acylcarnitines	0.159539	0.184618	0.169899	1.15719	1.06494	0.920278	0.0861167	0.0822134	0.00633	negligible	0.0268265	0.252165	0.283108	0.126563	0.0653307	-0.0612323	small	negligible	negligible	0.125025	0.874975
SM(42:2)	sphingolipids	74.2957	78.1025	73.2262	1.05124	0.985604	0.937565	0.0899633	0.0827874	0.00614	negligible	0.430781	0.166498	0.030193	0.0449319	-0.0789602	-0.123892	negligible	negligible	small	0.915319	0.0846807
PC(36:2)	glycerophospholipids	236.545	231.641	232.546	0.979269	0.983094	1.00391	0.0913211	0.0827874	0.00607	negligible	0.341788	0.0291472	0.21682	-0.0542239	-0.124693	-0.0704691	negligible	small	negligible	0.985233	0.0147671
TG(50:2)	glycerides	98.4874	97.6982	91.5746	0.991987	0.92981	0.937321	0.0919058	0.0827874	0.00604	negligible	0.760339	0.0848663	0.0427215	0.0173914	-0.0983968	-0.115788	negligible	negligible	small	0.954896	0.0451041
PC(38:2)	glycerophospholipids	5.29955	4.72802	4.72568	0.892156	0.891715	0.999505	0.0928035	0.0827874	0.006	negligible	0.498891	0.032924	0.144233	-0.0385627	-0.121908	-0.0833452	negligible	small	negligible	0.983763	0.0162374
LPC-O(18:1)	glycerophospholipids	0.783801	0.80789	0.768415	1.03073	0.98037	0.951137	0.096918	0.0850634	0.00581	negligible	0.146629	0.506835	0.0346865	0.0828495	-0.0378518	-0.120701	negligible	negligible	small	0.747808	0.252192
CE(18:1)	cholesterol esters	825.377	848.663	802.829	1.02821	0.972682	0.945992	0.100605	0.0857278	0.00565	negligible	0.382832	0.206923	0.0330945	0.0497739	-0.0720149	-0.121789	negligible	negligible	small	0.895646	0.104354
PC(40:2)	glycerophospholipids	0.543758	0.517976	0.470951	0.952586	0.866104	0.909213	0.100826	0.0857278	0.00564	negligible	0.355068	0.0327471	0.224642	-0.0527489	-0.122032	-0.0692832	negligible	small	negligible	0.982112	0.0178876
PC(41:5)	glycerophospholipids	0.289797	0.241164	0.26909	0.832181	0.928545	1.1158	0.102593	0.0858886	0.00556	negligible	0.0818309	0.840004	0.0522659	-0.0993729	0.0115102	0.110883	negligible	negligible	small	0.416605	0.583395
Gln	aminoacids	613.996	554.159	626.793	0.902546	1.02084	1.13107	0.111953	0.0882837	0.00518	negligible	0.0696341	0.997611	0.0700935	-0.103621	-0.000170669	0.10345	small	negligible	small	0.509703	0.490297
DG(34:1)	glycerides	12.817	13.1988	11.8218	1.0298	0.922357	0.89567	0.113419	0.0882837	0.00513	negligible	0.147005	0.564082	0.0429476	0.0827722	-0.0328895	-0.115662	negligible	negligible	small	0.71294	0.28706
PC-O(38:5)	glycerophospholipids	20.3176	20.6803	19.7426	1.01785	0.971698	0.954658	0.114294	0.0882837	0.00509	negligible	0.304811	0.289387	0.0373474	0.058537	-0.0604386	-0.118976	negligible	negligible	small	0.852638	0.147362
PC-O(36:3)	glycerophospholipids	7.46045	7.44116	7.02349	0.997414	0.94143	0.943871	0.114696	0.0882837	0.00508	negligible	0.745517	0.105388	0.0521171	0.0185044	-0.092449	-0.110953	negligible	negligible	small	0.948548	0.0514523
c4-OH-Pro	biogenic amines	0.251228	0.268363	0.291757	1.0682	1.16132	1.08717	0.116714	0.0882837	0.005	negligible	0.258545	0.0385357	0.345748	0.0644583	0.118239	0.0537803	negligible	small	negligible	0.0184879	0.981512
LPC(15:0)	glycerophospholipids	0.446687	0.422454	0.428683	0.945749	0.959694	1.01475	0.116811	0.0882837	0.005	negligible	0.0781763	0.0677187	0.947495	-0.100588	-0.104342	-0.00375437	small	small	negligible	0.967832	0.0321683
TG(51:2)	glycerides	9.6422	9.88682	8.66118	1.02537	0.898258	0.876033	0.124466	0.0924071	0.00472	negligible	0.943418	0.0833148	0.0714854	0.00404636	-0.0988921	-0.102938	negligible	negligible	small	0.954652	0.0453478
PC-O(38:3)	glycerophospholipids	0.366809	0.180075	0.118384	0.490924	0.322739	0.657411	0.126763	0.0924071	0.00464	negligible	0.480388	0.0452319	0.193666	-0.0402426	-0.114415	-0.0741721	negligible	small	negligible	0.978709	0.0212912
AC(6:0)	acylcarnitines	0.0697497	0.0635732	0.0652942	0.911448	0.936121	1.02707	0.127361	0.0924071	0.00462	negligible	0.0919299	0.0682836	0.889829	-0.0962304	-0.104128	-0.00789733	negligible	small	negligible	0.966992	0.0330077
PC-O(34:4)	glycerophospholipids	1.36085	1.51309	1.36566	1.11187	1.00353	0.902561	0.129707	0.0928708	0.00454	negligible	0.0780284	0.9809	0.0821367	0.100638	0.00136491	-0.0992732	small	negligible	negligible	0.491574	0.508426
Thr	aminoacids	119.307	118.563	114.2	0.993771	0.957196	0.963195	0.138994	0.0973951	0.00424	negligible	0.214396	0.049644	0.468863	-0.070843	-0.11215	-0.0413068	negligible	small	negligible	0.976136	0.0238643
Asn	aminoacids	47.0207	40.3821	42.6392	0.858816	0.906818	1.05589	0.141405	0.0973951	0.00417	negligible	0.12476	0.0646938	0.753731	-0.0876304	-0.105517	-0.0178867	negligible	small	negligible	0.971394	0.028606
Met-SO	biogenic amines	0.7641	0.761725	0.821973	0.996891	1.07574	1.07909	0.143751	0.0973951	0.00409	negligible	0.320808	0.32772	0.0490227	-0.0566312	0.055827	0.112458	negligible	negligible	small	0.166891	0.833109
TG(50:3)	glycerides	41.5472	45.1179	40.8924	1.08594	0.984239	0.906347	0.145124	0.0973951	0.00405	negligible	0.879063	0.10511	0.0763921	0.00867482	-0.0925233	-0.101198	negligible	negligible	small	0.947183	0.0528173
TG(52:4)	glycerides	74.2377	76.1404	68.8646	1.02563	0.927622	0.904443	0.145201	0.0973951	0.00405	negligible	0.96693	0.0929301	0.0851776	0.00236364	-0.0959346	-0.0982983	negligible	negligible	negligible	0.952791	0.0472092
PC(33:4)	glycerophospholipids	1.53627	1.52913	1.50789	0.995356	0.981528	0.986108	0.146764	0.0973951	0.004	negligible	0.850834	0.0747202	0.110713	-0.0107214	-0.101781	-0.0910591	negligible	small	negligible	0.962205	0.0377947
SM(33:1)	sphingolipids	8.17685	8.34551	7.82988	1.02063	0.957568	0.938215	0.150607	0.0987413	0.00389	negligible	0.760915	0.130344	0.0694224	0.0173482	-0.0863513	-0.1037	negligible	negligible	small	0.934473	0.0655273
TG(46:2)	glycerides	3.69969	3.70327	1.90842	1.00097	0.515832	0.515333	0.157163	0.0994941	0.00371	negligible	0.667608	0.158547	0.0661224	0.024485	-0.0804717	-0.104957	negligible	negligible	small	0.921592	0.0784077
TG(56:7)	glycerides	16.5533	16.3253	15.4506	0.98623	0.933385	0.946417	0.15773	0.0994941	0.00369	negligible	0.866294	0.115513	0.0815951	0.00959904	-0.0898509	-0.0994499	negligible	negligible	negligible	0.945153	0.0548472
DG(42:2)	glycerides	1.97726	2.0377	1.889	1.03057	0.955366	0.927025	0.158599	0.0994941	0.00367	negligible	0.120419	0.841491	0.0797541	0.088656	-0.0114018	-0.100058	negligible	negligible	small	0.566087	0.433913
TG(51:4)	glycerides	2.71188	2.59501	2.13068	0.956904	0.785686	0.821071	0.161411	0.0994941	0.00359	negligible	0.735374	0.0725208	0.144484	-0.0192702	-0.102563	-0.083293	negligible	small	negligible	0.96005	0.0399499
SM(36:2)	sphingolipids	6.48838	6.29497	6.07098	0.970192	0.935671	0.964418	0.167119	0.0994941	0.00344	negligible	0.352498	0.058754	0.33553	-0.0530316	-0.107963	-0.0549317	negligible	small	negligible	0.971603	0.0283973
TG(52:7)	glycerides	3.24783	3.56702	3.34549	1.09828	1.03007	0.937895	0.172683	0.0994941	0.0033	negligible	0.152559	0.738633	0.0779271	0.0816487	-0.0190238	-0.100672	negligible	negligible	small	0.635676	0.364324
PC(34:3)	glycerophospholipids	22.0277	21.3845	21.1132	0.970801	0.958484	0.987313	0.173569	0.0994941	0.00327	negligible	0.55096	0.0668104	0.215407	-0.0340037	-0.10469	-0.0706868	negligible	small	negligible	0.966708	0.0332915
PC-O(32:1)	glycerophospholipids	2.28962	2.29043	2.16367	1.00036	0.94499	0.944653	0.173984	0.0994941	0.00326	negligible	0.650979	0.178375	0.0724321	0.0257949	-0.0768002	-0.102595	negligible	negligible	small	0.913618	0.0863818
PC(35:4)	glycerophospholipids	2.83117	2.71018	2.65466	0.957264	0.937652	0.979513	0.174577	0.0994941	0.00325	negligible	0.161556	0.0766519	0.709819	-0.079893	-0.101109	-0.0212155	negligible	small	negligible	0.963555	0.0364455
DG(36:2)	glycerides	16.6552	18.3885	16.8215	1.10407	1.00999	0.914786	0.175505	0.0994941	0.00322	negligible	0.0861591	0.820535	0.136196	0.0979896	0.0129338	-0.0850559	negligible	negligible	negligible	0.411367	0.588633
PC-O(42:6)	glycerophospholipids	0.930216	1.01008	0.995437	1.08585	1.07011	0.985507	0.176621	0.0994941	0.0032	negligible	0.0658783	0.244171	0.498411	0.105052	0.0664459	-0.0386059	small	negligible	negligible	0.121502	0.878498
CE(17:1)	cholesterol esters	16.355	15.3693	14.9344	0.939731	0.913143	0.971707	0.182287	0.0994941	0.00306	negligible	0.0995607	0.122993	0.916304	-0.094036	-0.0880445	0.00599141	negligible	negligible	negligible	0.942768	0.0572317
TG(48:1)	glycerides	37.9008	42.0943	33.4322	1.11064	0.882097	0.794222	0.183151	0.0994941	0.00304	negligible	0.495471	0.253302	0.0685028	0.0388707	-0.0651742	-0.104045	negligible	negligible	small	0.86426	0.13574
SM(34:2)	sphingolipids	16.2775	15.9739	15.4446	0.981348	0.948827	0.966861	0.185029	0.0994941	0.00299	negligible	0.631461	0.0760541	0.194913	-0.0273502	-0.101315	-0.0739648	negligible	small	negligible	0.961086	0.0389141
PC-O(32:3)	glycerophospholipids	0.131572	0.146464	0.133104	1.11318	1.01165	0.908788	0.186883	0.0994941	0.00295	negligible	0.0702092	0.499006	0.255633	0.103407	0.0385524	-0.0648547	small	negligible	negligible	0.252806	0.747194
PC(41:4)	glycerophospholipids	0.412311	0.351106	0.334153	0.851555	0.810439	0.951716	0.188448	0.0994941	0.00291	negligible	0.134808	0.097849	0.872398	-0.0853592	-0.0945161	-0.00915694	negligible	negligible	negligible	0.951128	0.0488715
TG(52:2)	glycerides	233.219	237.972	223.697	1.02038	0.959175	0.940018	0.18884	0.0994941	0.00291	negligible	0.554175	0.229875	0.0734344	0.0337295	-0.0685062	-0.102236	negligible	negligible	small	0.880808	0.119192
PC-O(36:4)	glycerophospholipids	21.5122	21.226	20.0397	0.986696	0.931552	0.944112	0.188843	0.0994941	0.00291	negligible	0.644591	0.193762	0.0785606	0.0263017	-0.0741563	-0.100458	negligible	negligible	small	0.898172	0.101828
PC-O(40:5)	glycerophospholipids	2.31365	2.43159	2.38488	1.05097	1.03078	0.980791	0.190152	0.0994941	0.00288	negligible	0.068719	0.352412	0.37196	0.103963	0.053041	-0.0509223	small	negligible	negligible	0.178337	0.821663
PC-O(40:8)	glycerophospholipids	8.22397	8.62389	8.09041	1.04863	0.983759	0.938139	0.202796	0.103932	0.0026	negligible	0.272485	0.501253	0.0771028	0.062603	-0.0383507	-0.100954	negligible	negligible	small	0.745349	0.254651
TG(51:3)	glycerides	5.82526	6.44407	5.64762	1.10623	0.969505	0.876405	0.208303	0.103932	0.00248	negligible	0.707701	0.0919507	0.189654	-0.0213777	-0.0962242	-0.0748465	negligible	negligible	negligible	0.951258	0.048742
Val	aminoacids	245.296	240.312	238.506	0.979681	0.972322	0.992488	0.209218	0.103932	0.00246	negligible	0.256642	0.0817082	0.542885	-0.064717	-0.0994129	-0.0346959	negligible	negligible	negligible	0.960815	0.0391845
SM(36:1)	sphingolipids	45.9006	45.084	44.4627	0.98221	0.968675	0.986219	0.210938	0.103932	0.00242	negligible	0.587327	0.0848155	0.237009	-0.0309458	-0.0984129	-0.0674671	negligible	negligible	negligible	0.9571	0.0428998
DG-O(32:2)	glycerides	2.5054	2.51543	2.38967	1.004	0.953807	0.950004	0.212154	0.103932	0.0024	negligible	0.81033	0.164431	0.103221	0.0136832	-0.0793477	-0.0930309	negligible	negligible	negligible	0.922989	0.0770114
AC(2:0)	acylcarnitines	10.568	10.059	10.0076	0.95183	0.946969	0.994893	0.212944	0.103932	0.00238	negligible	0.114671	0.144258	0.906173	-0.0900598	-0.08334	0.00671979	negligible	negligible	negligible	0.928298	0.0717022
DG-O(34:1)	glycerides	14.3598	15.0121	13.6134	1.04543	0.948017	0.906824	0.220646	0.103932	0.00223	negligible	0.32944	0.447847	0.0832451	0.0556287	-0.0432857	-0.0989145	negligible	negligible	negligible	0.761102	0.238898
SM(32:1)	sphingolipids	10.1964	9.88896	9.63731	0.969851	0.945171	0.974552	0.222488	0.103932	0.00219	negligible	0.349713	0.0836296	0.425473	-0.0533393	-0.098791	-0.0454516	negligible	negligible	negligible	0.960598	0.039402
CE(20:4)	cholesterol esters	811.136	807.736	779.339	0.995808	0.960799	0.964844	0.223778	0.103932	0.00217	negligible	0.962536	0.128417	0.140596	-0.00267789	-0.0867878	-0.08411	negligible	negligible	negligible	0.935608	0.0643916
TG(53:5)	glycerides	2.24268	2.31266	2.03319	1.0312	0.906591	0.879158	0.224436	0.103932	0.00215	negligible	0.81897	0.110283	0.171041	-0.0130485	-0.0911693	-0.0781207	negligible	negligible	negligible	0.943645	0.0563553
AC(8:0)	acylcarnitines	0.152238	0.139605	0.139664	0.917016	0.917403	1.00042	0.225373	0.103932	0.00214	negligible	0.342741	0.085168	0.438483	-0.0541168	-0.0983013	-0.0441845	negligible	negligible	negligible	0.959217	0.0407834
CE(17:0)	cholesterol esters	6.27782	6.22466	5.25208	0.991532	0.836608	0.843753	0.229595	0.104989	0.00205	negligible	0.881878	0.120414	0.160027	-0.00847138	-0.0886574	-0.080186	negligible	negligible	negligible	0.940833	0.0591672
TG(48:3)	glycerides	7.28463	8.50627	6.34441	1.1677	0.870931	0.745851	0.23923	0.108484	0.00188	negligible	0.537922	0.290944	0.0948722	0.0351239	-0.0602437	-0.0953675	negligible	negligible	negligible	0.849968	0.150032
PC(39:3)	glycerophospholipids	1.26719	1.30427	1.18741	1.02926	0.937042	0.910408	0.246122	0.109987	0.00175	negligible	0.593344	0.268241	0.101102	0.0304486	-0.0631607	-0.0936093	negligible	negligible	negligible	0.860031	0.139969
SM(39:2)	sphingolipids	1.89521	1.61013	1.70146	0.849576	0.897768	1.05672	0.246587	0.109987	0.00174	negligible	0.12037	0.189386	0.809068	-0.088668	-0.0748919	0.013776	negligible	negligible	negligible	0.9057	0.0943002
DG(32:1)	glycerides	3.3103	3.71049	3.27405	1.12089	0.989048	0.882377	0.256686	0.111785	0.00157	negligible	0.24542	0.66546	0.111244	0.06627	-0.0246535	-0.0909235	negligible	negligible	negligible	0.663887	0.336113
LPC(17:0)	glycerophospholipids	1.02459	0.996842	0.989246	0.972918	0.965504	0.99238	0.25677	0.111785	0.00157	negligible	0.142675	0.166293	0.934678	-0.083671	-0.0789983	0.00467273	negligible	negligible	negligible	0.92206	0.0779401
PC(33:3)	glycerophospholipids	0.56048	0.539083	0.52804	0.961824	0.942121	0.979515	0.256782	0.111785	0.00157	negligible	0.198482	0.124832	0.802806	-0.0733764	-0.0876136	-0.0142372	negligible	negligible	negligible	0.940455	0.0595452
PC-O(34:1)	glycerophospholipids	6.06384	6.2771	6.00841	1.03517	0.990859	0.957196	0.262257	0.113262	0.00147	negligible	0.13959	0.894051	0.178764	0.0843242	0.00759283	-0.0767314	negligible	negligible	negligible	0.444512	0.555488
AC(10:0)	acylcarnitines	0.212117	0.191275	0.192525	0.90174	0.907636	1.00654	0.266587	0.114032	0.0014	negligible	0.286217	0.110892	0.59666	-0.0608378	-0.0910134	-0.0301756	negligible	negligible	negligible	0.945082	0.0549183
AC(10:1)	acylcarnitines	0.0736396	0.0693975	0.0668713	0.942394	0.908089	0.963598	0.268228	0.114032	0.00138	negligible	0.753092	0.125077	0.222388	-0.0179348	-0.0875567	-0.0696219	negligible	negligible	negligible	0.937125	0.0628749
SM(37:1)	sphingolipids	2.97851	2.82927	2.88946	0.949895	0.970101	1.02127	0.276329	0.116295	0.00125	negligible	0.171634	0.159312	0.967657	-0.0780123	-0.0803239	-0.00231166	negligible	negligible	negligible	0.920651	0.0793491
SM(44:1)	sphingolipids	1.51891	1.60361	1.3972	1.05577	0.919868	0.87128	0.277827	0.116295	0.00122	negligible	0.612769	0.288577	0.117349	0.0288589	-0.0605403	-0.0893992	negligible	negligible	negligible	0.851159	0.148841
AC(14:1)	acylcarnitines	0.114083	0.104298	0.116422	0.914226	1.0205	1.11625	0.286414	0.116929	0.00109	negligible	0.114514	0.458118	0.4021	-0.090099	-0.0423122	0.0477868	negligible	negligible	negligible	0.773811	0.226189
Cer(42:1)	sphingolipids	3.09798	3.20835	3.07702	1.03563	0.993235	0.959067	0.288473	0.116929	0.00106	negligible	0.316165	0.580843	0.120395	0.0571777	-0.0314842	-0.0886619	negligible	negligible	negligible	0.707464	0.292536
DG(44:3)	glycerides	7.22533	7.0068	6.70695	0.969755	0.928255	0.957206	0.289012	0.116929	0.00105	negligible	0.74343	0.241925	0.134506	0.0186618	-0.0667638	-0.0854256	negligible	negligible	negligible	0.877332	0.122668
PC-O(34:2)	glycerophospholipids	9.46548	9.60919	9.37095	1.01518	0.990013	0.975207	0.289041	0.116929	0.00105	negligible	0.627853	0.291337	0.123888	0.0276398	-0.0601945	-0.0878343	negligible	negligible	negligible	0.854693	0.145307
LPC(18:2)	glycerophospholipids	34.0221	32.6351	31.6776	0.959233	0.931089	0.97066	0.290086	0.116929	0.00104	negligible	0.338686	0.119286	0.546856	-0.0545736	-0.0889285	-0.0343549	negligible	negligible	negligible	0.941658	0.0583422
DG(42:0)	glycerides	6.78357	6.44712	6.24788	0.950403	0.921031	0.969095	0.295482	0.117714	0.000955	negligible	0.665866	0.130152	0.278884	-0.0246216	-0.0863946	-0.061773	negligible	negligible	negligible	0.935447	0.0645529
TG(50:4)	glycerides	15.0103	16.2878	14.9966	1.08511	0.999086	0.920724	0.29636	0.117714	0.000942	negligible	0.96494	0.170502	0.184586	-0.00250594	-0.0782194	-0.0757134	negligible	negligible	negligible	0.913618	0.0863818
AC(10:2)	acylcarnitines	0.0227063	0.0204939	0.0208191	0.902565	0.916886	1.01587	0.305221	0.119693	0.000814	negligible	0.316223	0.130502	0.609252	-0.0571709	-0.0863159	-0.029145	negligible	negligible	negligible	0.937046	0.0629541
PC(32:0)	glycerophospholipids	21.4756	21.6954	21.732	1.01024	1.01194	1.00169	0.305742	0.119693	0.000806	negligible	0.71461	0.266446	0.13995	0.020849	-0.0633984	-0.0842474	negligible	negligible	negligible	0.865235	0.134765
PC(37:1)	glycerophospholipids	1.10932	1.0998	1.07919	0.99142	0.972837	0.981257	0.31466	0.122305	0.000681	negligible	0.586479	0.133694	0.338557	-0.0310161	-0.0856044	-0.0545883	negligible	negligible	negligible	0.934554	0.0654457
PC(40:4)	glycerophospholipids	4.86438	5.01137	4.75694	1.03022	0.977913	0.949228	0.329163	0.127008	0.000485	negligible	0.45131	0.461361	0.136621	0.0429561	-0.0420074	-0.0849635	negligible	negligible	negligible	0.771688	0.228312
Ala	aminoacids	377.11	370.951	368.259	0.983668	0.97653	0.992743	0.333291	0.127008	0.00043	negligible	0.88029	0.176799	0.229956	-0.00858612	-0.0770805	-0.0684944	negligible	negligible	negligible	0.912809	0.0871911
SM(40:1)	sphingolipids	3.99573	1.32342	1.29232	0.331208	0.323426	0.976504	0.333763	0.127008	0.000424	negligible	0.451068	0.139115	0.46736	-0.0429791	-0.0844258	-0.0414467	negligible	negligible	negligible	0.932406	0.0675938
DG(36:3)	glycerides	12.2613	12.7491	12.6369	1.03978	1.03063	0.991199	0.336505	0.127163	0.000388	negligible	0.176672	0.868527	0.235632	0.0771032	0.00943724	-0.067666	negligible	negligible	negligible	0.438702	0.561298
TG(54:5)	glycerides	41.2497	42.4271	38.845	1.02854	0.941702	0.915569	0.344253	0.128879	0.000289	negligible	0.636176	0.337577	0.152443	0.0269726	-0.0546992	-0.0816718	negligible	negligible	negligible	0.825312	0.174688
PC(34:4)	glycerophospholipids	11.0603	10.7833	10.1318	0.974956	0.916052	0.939583	0.348146	0.128879	0.00024	negligible	0.796672	0.172251	0.267867	-0.0146899	-0.0779	-0.0632102	negligible	negligible	negligible	0.918646	0.081354
PC(35:5)	glycerophospholipids	1.75922	1.77916	1.73088	1.01133	0.983894	0.972867	0.349737	0.128879	0.00022	negligible	0.34734	0.154663	0.627996	-0.0536029	-0.0812312	-0.0276283	negligible	negligible	negligible	0.922339	0.0776606
PC(33:2)	glycerophospholipids	3.43733	3.40482	3.36298	0.990541	0.978369	0.987711	0.351703	0.128879	0.000196	negligible	0.286316	0.168811	0.75615	-0.0608254	-0.0785307	-0.0177053	negligible	negligible	negligible	0.914021	0.0859793
TG(56:6)	glycerides	12.5364	12.5793	12.0377	1.00342	0.960213	0.956943	0.352888	0.128879	0.000181	negligible	0.972776	0.20587	0.218336	-0.00194562	-0.0721826	-0.0702369	negligible	negligible	negligible	0.897144	0.102856
DG(34:3)	glycerides	2.24059	2.17184	2.00321	0.969316	0.894053	0.922354	0.358502	0.129588	0.000113	negligible	0.502599	0.447308	0.152967	0.0382301	-0.0433372	-0.0815673	negligible	negligible	negligible	0.765447	0.234553
TG(52:3)	glycerides	186.102	187.286	181.658	1.00636	0.976121	0.96995	0.359594	0.129588	9.93e-05	negligible	0.67907	0.328266	0.164399	0.0235897	-0.0557641	-0.0793537	negligible	negligible	negligible	0.832629	0.167371
PC(34:1)	glycerophospholipids	285.846	298.283	288.254	1.04351	1.00843	0.96638	0.362193	0.129666	6.79e-05	negligible	0.506146	0.448337	0.155064	0.0379131	-0.043239	-0.0811521	negligible	negligible	negligible	0.774004	0.225996
PC(37:3)	glycerophospholipids	2.22602	2.15732	2.01963	0.969138	0.907282	0.936174	0.370674	0.131835	-3.3e-05	negligible	0.260647	0.195589	0.865199	-0.0641743	-0.0738527	-0.00967842	negligible	negligible	negligible	0.903748	0.0962516
Gly	aminoacids	242.752	251.356	244.481	1.03544	1.00712	0.972647	0.375475	0.13242	-8.9e-05	negligible	0.201542	0.883013	0.258322	0.072878	0.00838935	-0.0644886	negligible	negligible	negligible	0.431899	0.568101
Met	aminoacids	24.4629	23.1852	23.3898	0.947769	0.956136	1.00883	0.377429	0.13242	-0.000112	negligible	0.316243	0.180211	0.734882	-0.0571685	-0.076476	-0.0193075	negligible	negligible	negligible	0.91392	0.0860798
LPC(20:4)	glycerophospholipids	14.8416	14.4202	14.177	0.971608	0.955219	0.983132	0.379619	0.13242	-0.000137	negligible	0.811558	0.191965	0.286011	-0.0135929	-0.0744568	-0.060864	negligible	negligible	negligible	0.905161	0.0948393
TG(51:1)	glycerides	0.517133	0.659103	0.720521	1.27453	1.3933	1.09318	0.393775	0.134458	-0.000296	negligible	0.334936	0.187976	0.72401	0.0549993	0.0751316	0.0201324	negligible	negligible	negligible	0.0931221	0.906878
PC(42:10)	glycerophospholipids	1.16663	1.3383	1.30057	1.14715	1.1148	0.971806	0.394762	0.134458	-0.000307	negligible	0.249693	0.228151	0.956805	0.0656729	0.0687609	0.00308792	negligible	negligible	negligible	0.120729	0.879271
DG-O(36:4)	glycerides	2.68305	2.75261	2.50357	1.02593	0.933104	0.909523	0.395196	0.134458	-0.000312	negligible	0.71731	0.339442	0.187979	0.0206428	-0.0544882	-0.075131	negligible	negligible	negligible	0.826792	0.173208
PC(39:5)	glycerophospholipids	1.20542	1.14688	1.26401	0.951434	1.0486	1.10212	0.395344	0.134458	-0.000314	negligible	0.298538	0.809921	0.200693	-0.0593024	0.0137132	0.0730156	negligible	negligible	negligible	0.407636	0.592364
Lys	aminoacids	174.691	169.068	165.763	0.967812	0.948889	0.980447	0.41682	0.138452	-0.000544	negligible	0.333717	0.206645	0.766633	-0.0551384	-0.0720591	-0.0169208	negligible	negligible	negligible	0.895297	0.104703
TG(53:4)	glycerides	3.19168	2.93471	3.19365	0.919487	1.00062	1.08824	0.419765	0.138452	-0.000575	negligible	0.192498	0.420194	0.618486	-0.0743675	-0.0459722	0.0283953	negligible	negligible	negligible	0.794788	0.205212
LPC-O(18:2)	glycerophospholipids	0.132513	0.133067	0.122824	1.00418	0.926883	0.923022	0.421477	0.138452	-0.000593	negligible	0.724369	0.203766	0.358126	-0.0201051	-0.0725192	-0.0524142	negligible	negligible	negligible	0.889614	0.110386
xLeu	aminoacids	201.821	195.051	193	0.966455	0.95629	0.989483	0.42185	0.138452	-0.000596	negligible	0.231188	0.287855	0.892811	-0.0683133	-0.0606311	0.00768221	negligible	negligible	negligible	0.858459	0.141541
PC(37:6)	glycerophospholipids	4.29082	4.22106	4.08222	0.983742	0.951385	0.967108	0.422354	0.138452	-0.000602	negligible	0.414818	0.194836	0.629953	-0.0465064	-0.0739775	-0.0274711	negligible	negligible	negligible	0.904836	0.0951639
DG(36:4)	glycerides	4.54465	4.99362	4.72424	1.09879	1.03952	0.946055	0.427994	0.139461	-0.000659	negligible	0.472839	0.561183	0.194264	0.0409381	-0.0331346	-0.0740727	negligible	negligible	negligible	0.715333	0.284667
Tyr	aminoacids	77.9677	76.7052	75.4231	0.983807	0.967363	0.983285	0.437125	0.141588	-0.000751	negligible	0.659639	0.205929	0.40927	-0.0251111	-0.0721731	-0.047062	negligible	negligible	negligible	0.899193	0.100807
AC(12:0)	acylcarnitines	0.0653456	0.0625316	0.0639202	0.956937	0.978187	1.02221	0.442299	0.142416	-0.000803	negligible	0.221763	0.35396	0.767638	-0.0697163	-0.0528706	0.0168457	negligible	negligible	negligible	0.821996	0.178004
PC-O(35:3)	glycerophospholipids	1.23607	1.378	1.21577	1.11483	0.983575	0.882266	0.449469	0.143873	-0.000873	negligible	0.486655	0.571899	0.207638	0.0396698	-0.0322317	-0.0719014	negligible	negligible	negligible	0.706143	0.293857
PC(36:3)	glycerophospholipids	141.347	138.133	141.974	0.97726	1.00444	1.02781	0.455615	0.144988	-0.000932	negligible	0.582388	0.211823	0.484269	-0.0313557	-0.0712431	-0.0398874	negligible	negligible	negligible	0.896224	0.103776
SM(31:0)	sphingolipids	0.283001	0.253728	0.263184	0.896561	0.929974	1.03727	0.464793	0.146208	-0.00102	negligible	0.263961	0.309522	0.919519	-0.0637294	-0.057969	0.00576044	negligible	negligible	negligible	0.842072	0.157928
AC(14:2)	acylcarnitines	0.0368628	0.0323011	0.0336995	0.876251	0.914186	1.04329	0.464821	0.146208	-0.00102	negligible	0.219409	0.618864	0.464553	-0.0700733	-0.0283647	0.0417086	negligible	negligible	negligible	0.692105	0.307895
Orn	aminoacids	92.3001	94.6594	92.774	1.02556	1.00513	0.980083	0.470253	0.146285	-0.00107	negligible	0.857898	0.254277	0.336405	-0.0102081	-0.0650403	-0.0548322	negligible	negligible	negligible	0.872454	0.127546
TG(53:3)	glycerides	6.6493	6.56223	6.3587	0.986906	0.956295	0.968983	0.472314	0.146285	-0.00109	negligible	0.9246	0.270028	0.313201	-0.00539567	-0.0629251	-0.0575295	negligible	negligible	negligible	0.867717	0.132283
TG(54:3)	glycerides	67.1354	70.1045	65.1691	1.04423	0.970712	0.929599	0.474475	0.146285	-0.00111	negligible	0.394765	0.740797	0.237499	0.0485362	-0.0188603	-0.0673966	negligible	negligible	negligible	0.629165	0.370835
PC(40:9)	glycerophospholipids	33.1066	35.5965	30.6222	1.07521	0.924958	0.860259	0.475819	0.146285	-0.00112	negligible	0.850878	0.343526	0.256422	0.0107183	-0.0540287	-0.064747	negligible	negligible	negligible	0.829564	0.170436
AC(14:0)	acylcarnitines	0.0358491	0.0351336	0.0354249	0.98004	0.988167	1.00829	0.493054	0.150558	-0.00128	negligible	0.237706	0.486742	0.627043	-0.0673668	-0.0396618	0.027705	negligible	negligible	negligible	0.752282	0.247718
Arg	aminoacids	129.513	126.3	137.179	0.975194	1.05919	1.08614	0.495253	0.150558	-0.0013	negligible	0.569953	0.538284	0.236867	-0.032395	0.0350926	0.0674875	negligible	negligible	negligible	0.266497	0.733503
PC(36:4)	glycerophospholipids	285.618	286.766	275.018	1.00402	0.962888	0.959033	0.506054	0.152987	-0.00139	negligible	0.853571	0.276432	0.365941	-0.0105224	-0.0620895	-0.0515671	negligible	negligible	negligible	0.862298	0.137702
AC(13:0)	acylcarnitines	0.039577	0.0415054	0.0379711	1.04873	0.959425	0.914848	0.512092	0.153025	-0.00144	negligible	0.351246	0.290769	0.90095	-0.0531697	-0.0602655	-0.00709578	negligible	negligible	negligible	0.849818	0.150182
Pro	aminoacids	227.608	230.924	223.446	1.01457	0.981714	0.967617	0.514617	0.153025	-0.00146	negligible	0.872003	0.364831	0.285945	0.00918551	-0.0516867	-0.0608722	negligible	negligible	negligible	0.814905	0.185095
DG(32:2)	glycerides	1.65217	1.90897	1.73025	1.15543	1.04726	0.906377	0.520231	0.153025	-0.00151	negligible	0.257585	0.490805	0.657293	0.0645886	0.0392926	-0.025296	negligible	negligible	negligible	0.240688	0.759312
Putrescine	biogenic amines	0.146935	0.154502	0.15213	1.0515	1.03535	0.984648	0.52101	0.153025	-0.00152	negligible	0.27124	0.769673	0.419186	0.062766	0.0166939	-0.0460721	negligible	negligible	negligible	0.38813	0.61187
PC(38:4)	glycerophospholipids	123.84	125.258	120.254	1.01145	0.971051	0.960054	0.525009	0.153025	-0.00155	negligible	0.78143	0.27572	0.416258	-0.0158188	-0.0621818	-0.046363	negligible	negligible	negligible	0.858459	0.141541
Cer(42:2)	sphingolipids	2.40833	2.49704	2.43869	1.03684	1.01261	0.976635	0.525111	0.153025	-0.00155	negligible	0.300621	0.905344	0.359471	0.0590471	0.00677948	-0.0522676	negligible	negligible	negligible	0.450841	0.549159
PC(41:8)	glycerophospholipids	1.43039	1.38959	1.41884	0.971477	0.99192	1.02104	0.529145	0.153025	-0.00158	negligible	0.635884	0.262099	0.516633	-0.026996	-0.0639788	-0.0369828	negligible	negligible	negligible	0.870843	0.129157
PC(31:0)	glycerophospholipids	0.641141	0.631558	0.653297	0.985052	1.01896	1.03442	0.531252	0.153025	-0.0016	negligible	0.292561	0.850579	0.387357	-0.0600418	-0.01074	0.0493018	negligible	negligible	negligible	0.572626	0.427374
SM(34:1)	sphingolipids	112.587	115.121	113.502	1.02251	1.00813	0.985938	0.533249	0.153025	-0.00162	negligible	0.666269	0.497013	0.267025	0.02459	-0.0387317	-0.0633217	negligible	negligible	negligible	0.748828	0.251172
PC(35:2)	glycerophospholipids	9.0574	8.75281	8.71192	0.966371	0.961856	0.995328	0.535736	0.153025	-0.00164	negligible	0.396548	0.293155	0.838574	-0.0483533	-0.0599678	-0.0116145	negligible	negligible	negligible	0.853815	0.146185
PC-O(37:6)	glycerophospholipids	0.847925	0.867403	0.82987	1.02297	0.978707	0.95673	0.537113	0.153025	-0.00165	negligible	0.540609	0.617474	0.266666	0.034892	-0.0284773	-0.0633692	negligible	negligible	negligible	0.687587	0.312413
SM(33:2)	sphingolipids	4.68519	5.3927	4.75375	1.15101	1.01463	0.881517	0.548337	0.155409	-0.00174	negligible	0.518872	0.657638	0.276704	0.0367855	-0.0252688	-0.0620543	negligible	negligible	negligible	0.676171	0.323829
LPC(20:1)	glycerophospholipids	0.421643	0.429128	0.410343	1.01775	0.973201	0.956226	0.552642	0.155487	-0.00177	negligible	0.436109	0.788989	0.295538	0.044414	-0.0152582	-0.0596722	negligible	negligible	negligible	0.607449	0.392551
CE(16:0)	cholesterol esters	134.848	136.242	133.852	1.01034	0.992611	0.982456	0.554325	0.155487	-0.00179	negligible	0.721652	0.478356	0.286984	0.0203118	-0.0404292	-0.0607409	negligible	negligible	negligible	0.755308	0.244692
His	aminoacids	93.8375	95.3148	98.0741	1.01574	1.04515	1.02895	0.559127	0.155604	-0.00182	negligible	0.28584	0.513934	0.678113	0.0608855	0.0372213	-0.0236642	negligible	negligible	negligible	0.240489	0.759511
PC(32:1)	glycerophospholipids	31.4841	32.7846	31.594	1.04131	1.00349	0.963687	0.560461	0.155604	-0.00183	negligible	0.810393	0.431372	0.30468	0.0136785	-0.0448743	-0.0585528	negligible	negligible	negligible	0.780872	0.219128
PC(42:2)	glycerophospholipids	0.525059	0.604048	0.466037	1.15044	0.88759	0.771523	0.56387	0.155755	-0.00186	negligible	0.805115	0.437133	0.306092	0.0140671	-0.0443149	-0.0583819	negligible	negligible	negligible	0.78426	0.21574
PC(40:3)	glycerophospholipids	0.714429	0.739831	0.703421	1.03556	0.984593	0.950786	0.575266	0.158101	-0.00195	negligible	0.836934	0.430402	0.320195	0.0117342	-0.0449689	-0.0567031	negligible	negligible	negligible	0.782946	0.217054
PC-O(42:5)	glycerophospholipids	1.44872	1.49135	1.44637	1.02943	0.99838	0.969841	0.583417	0.158948	-0.00201	negligible	0.349627	0.934794	0.393324	0.0533489	0.00466438	-0.0486845	negligible	negligible	negligible	0.485958	0.514042
PC(39:6)	glycerophospholipids	2.70287	2.74034	2.58091	1.01386	0.954878	0.941821	0.584193	0.158948	-0.00202	negligible	0.648159	0.301926	0.564322	-0.0260184	-0.0588876	-0.0328692	negligible	negligible	negligible	0.847868	0.152132
SDMA	biogenic amines	0.401894	0.382431	0.401292	0.951573	0.998502	1.04932	0.5959	0.159269	-0.0021	negligible	0.328376	0.802171	0.467138	-0.0557514	-0.014284	0.0414674	negligible	negligible	negligible	0.602766	0.397234
TG(44:2)	glycerides	2.64742	2.43251	2.39837	0.918824	0.905928	0.985965	0.597468	0.159269	-0.00211	negligible	0.99558	0.378889	0.381893	-0.000315801	-0.0501881	-0.0498723	negligible	negligible	negligible	0.813191	0.186809
AC(10:3)	acylcarnitines	0.0579316	0.0531955	0.0518542	0.918246	0.895092	0.974785	0.599011	0.159269	-0.00212	negligible	0.709293	0.317551	0.530607	-0.0212558	-0.0570141	-0.0357583	negligible	negligible	negligible	0.834068	0.165932
PC-O(30:0)	glycerophospholipids	0.30326	0.317831	0.286073	1.04805	0.943326	0.90008	0.603013	0.159269	-0.00215	negligible	0.429703	0.88717	0.351638	0.0450372	-0.0080892	-0.0531264	negligible	negligible	negligible	0.554982	0.445018
ADMA	biogenic amines	0.52975	0.50679	0.514855	0.956658	0.971883	1.01591	0.604751	0.159269	-0.00217	negligible	0.592005	0.317356	0.642376	-0.030559	-0.0570371	-0.026478	negligible	negligible	negligible	0.829402	0.170598
PC(36:1)	glycerophospholipids	32.5361	35.5617	36.0564	1.09299	1.1082	1.01391	0.605467	0.159269	-0.00217	negligible	0.31777	0.597611	0.637199	0.0569883	0.0300974	-0.0268909	negligible	negligible	negligible	0.296066	0.703934
TG(56:8)	glycerides	6.61136	7.14144	6.82337	1.08018	1.03207	0.955462	0.605858	0.159269	-0.00217	negligible	0.964995	0.375455	0.399525	-0.00250204	-0.0505509	-0.0480489	negligible	negligible	negligible	0.813534	0.186466
CE(16:1)	cholesterol esters	159.821	154.436	145.179	0.966308	0.908383	0.940056	0.61268	0.159522	-0.00222	negligible	0.775294	0.336255	0.498763	-0.016275	-0.0548492	-0.0385742	negligible	negligible	negligible	0.837395	0.162605
AC(16:1)	acylcarnitines	0.035592	0.0357151	0.0337019	1.00346	0.946897	0.943633	0.612683	0.159522	-0.00222	negligible	0.389375	0.395262	0.991501	-0.0490924	-0.0484852	0.000607279	negligible	negligible	negligible	0.803412	0.196588
PC-O(36:2)	glycerophospholipids	2.71455	2.73963	2.69347	1.00924	0.992235	0.983151	0.620892	0.159815	-0.00228	negligible	0.382396	0.949721	0.41765	0.0498195	0.00359497	-0.0462246	negligible	negligible	negligible	0.477286	0.522714
PC(33:0)	glycerophospholipids	1.79697	1.77478	1.79495	0.987648	0.998872	1.01136	0.62148	0.159815	-0.00228	negligible	0.334989	0.713442	0.55036	-0.0549933	-0.0209382	0.034055	negligible	negligible	negligible	0.64382	0.35618
TG(54:4)	glycerides	59.469	60.6195	57.074	1.01935	0.959728	0.941512	0.622622	0.159815	-0.00229	negligible	0.610107	0.644534	0.33159	0.0290754	-0.0263063	-0.0553817	negligible	negligible	negligible	0.680072	0.319928
PC(40:1)	glycerophospholipids	0.718527	0.725858	0.685531	1.0102	0.954079	0.944443	0.639173	0.163294	-0.00241	negligible	0.613114	0.661446	0.345574	0.0288308	-0.0249689	-0.0537997	negligible	negligible	negligible	0.673175	0.326825
AC(5:0)	acylcarnitines	0.225031	0.205612	0.209562	0.913706	0.931257	1.01921	0.643911	0.163735	-0.00244	negligible	0.652521	0.349292	0.626942	-0.0256729	-0.053386	-0.0277131	negligible	negligible	negligible	0.827119	0.172881
PC(40:8)	glycerophospholipids	13.1388	11.6626	12.727	0.887642	0.968658	1.09127	0.652368	0.164319	-0.0025	negligible	0.377138	0.832322	0.501799	-0.0503728	-0.012071	0.0383018	negligible	negligible	negligible	0.575637	0.424363
CE(19:2)	cholesterol esters	5.2896	4.97695	4.80094	0.940895	0.907619	0.964634	0.652504	0.164319	-0.0025	negligible	0.552963	0.363953	0.752907	-0.0338328	-0.0517814	-0.0179486	negligible	negligible	negligible	0.808863	0.191137
Cer(43:1)	sphingolipids	0.738692	0.712714	0.680481	0.964833	0.921198	0.954775	0.655267	0.164319	-0.00252	negligible	0.857999	0.385007	0.490219	-0.0102008	-0.0495465	-0.0393458	negligible	negligible	negligible	0.806939	0.193061
SM(35:1)	sphingolipids	3.27632	3.09204	3.17404	0.943755	0.968783	1.02652	0.669739	0.166451	-0.00261	negligible	0.405848	0.484369	0.89494	-0.047407	-0.0398782	0.00752877	negligible	negligible	negligible	0.759113	0.240887
PC-O(40:4)	glycerophospholipids	1.01963	1.04961	1.04317	1.02939	1.02308	0.993865	0.671137	0.166451	-0.00262	negligible	0.643061	0.373044	0.668905	0.0264234	0.0508069	0.0243834	negligible	negligible	negligible	0.184754	0.815246
PC(30:1)	glycerophospholipids	0.596482	0.639422	0.581999	1.07199	0.975719	0.910196	0.679136	0.166451	-0.00267	negligible	0.436565	0.970437	0.458705	0.0443698	0.00211285	-0.042257	negligible	negligible	negligible	0.48009	0.51991
LPC-O(18:0)	glycerophospholipids	0.328345	0.310315	0.327631	0.945089	0.997826	1.0558	0.684701	0.166451	-0.00271	negligible	0.385752	0.691075	0.638201	-0.0494689	-0.0226581	0.0268108	negligible	negligible	negligible	0.647392	0.352608
LPC(16:1)	glycerophospholipids	1.74945	1.76166	1.72926	1.00698	0.98846	0.981607	0.684963	0.166451	-0.00271	negligible	0.920263	0.485988	0.425616	0.00570702	-0.0397306	-0.0454376	negligible	negligible	negligible	0.758714	0.241286
SM(40:4)	sphingolipids	4.62677	4.36086	4.33594	0.942529	0.937143	0.994286	0.694183	0.166451	-0.00277	negligible	0.443391	0.479894	0.952108	-0.043712	-0.0402879	0.00342411	negligible	negligible	negligible	0.757114	0.242886
PC(35:3)	glycerophospholipids	4.33887	4.2406	4.14541	0.977351	0.955412	0.977553	0.695684	0.166451	-0.00278	negligible	0.513037	0.425384	0.886196	-0.0373008	-0.0454603	-0.00815954	negligible	negligible	negligible	0.785943	0.214057
PC-O(42:4)	glycerophospholipids	0.389611	0.38903	0.39008	0.998509	1.0012	1.0027	0.695723	0.166451	-0.00278	negligible	0.634263	0.709701	0.396579	0.0271256	-0.0212245	-0.0483501	negligible	negligible	negligible	0.651425	0.348575
TG(55:6)	glycerides	0.49597	0.469856	0.467293	0.947349	0.942181	0.994546	0.696479	0.166451	-0.00278	negligible	0.397766	0.628209	0.717643	-0.0482286	-0.0276112	0.0206174	negligible	negligible	negligible	0.692105	0.307895
TG(49:2)	glycerides	4.47805	4.67894	4.14858	1.04486	0.926425	0.886649	0.699373	0.166451	-0.0028	negligible	0.710021	0.638216	0.39991	0.0212	-0.0268096	-0.0480096	negligible	negligible	negligible	0.67755	0.32245
alpha-AAA	biogenic amines	1.7474	1.83142	1.85721	1.04808	1.06284	1.01408	0.699481	0.166451	-0.0028	negligible	0.677325	0.398958	0.668933	0.0237255	0.0481068	0.0243812	negligible	negligible	negligible	0.197298	0.802702
PC(39:7)	glycerophospholipids	3.00645	2.84249	2.80198	0.945464	0.931988	0.985747	0.700584	0.166451	-0.00281	negligible	0.890909	0.430848	0.515239	-0.00781944	-0.0449254	-0.0371059	negligible	negligible	negligible	0.781061	0.218939
TG(44:1)	glycerides	4.09888	4.55192	4.24673	1.11053	1.03607	0.932953	0.704211	0.166451	-0.00283	negligible	0.521585	0.885526	0.432598	0.036547	-0.00820789	-0.0447549	negligible	negligible	negligible	0.557004	0.442996
Cer(41:1)	sphingolipids	1.32542	1.36279	1.35427	1.02819	1.02176	0.993748	0.706591	0.166451	-0.00284	negligible	0.408068	0.627011	0.732664	0.047183	0.0277075	-0.0194754	negligible	negligible	negligible	0.312866	0.687134
LPC(17:1)	glycerophospholipids	0.287235	0.276024	0.26958	0.960971	0.938537	0.976655	0.713466	0.166736	-0.00289	negligible	0.43411	0.545941	0.858359	-0.0446079	-0.0344333	0.0101746	negligible	negligible	negligible	0.733292	0.266708
PC(40:7)	glycerophospholipids	53.6301	54.1238	52.5284	1.00921	0.979459	0.970523	0.713927	0.166736	-0.00289	negligible	0.978932	0.48656	0.470186	0.00150555	-0.0396784	-0.0411839	negligible	negligible	negligible	0.753697	0.246303
PC-O(38:4)	glycerophospholipids	9.87776	9.89985	9.80106	1.00224	0.992236	0.990021	0.722627	0.168046	-0.00294	negligible	0.542843	0.879818	0.44749	0.0346995	-0.00862024	-0.0433198	negligible	negligible	negligible	0.560541	0.439459
Serotonin	biogenic amines	0.527918	0.518127	0.541558	0.981453	1.02584	1.04522	0.730531	0.168607	-0.00299	negligible	0.961275	0.479149	0.509796	0.00276812	0.0403563	0.0375882	negligible	negligible	negligible	0.242285	0.757715
AC(14:0-OH)	acylcarnitines	0.0109891	0.010658	0.0105764	0.969872	0.962444	0.992341	0.731237	0.168607	-0.00299	negligible	0.893948	0.543698	0.459032	0.00760023	-0.034626	-0.0422262	negligible	negligible	negligible	0.731396	0.268604
AC(12:1)	acylcarnitines	0.0989827	0.0934958	0.0957834	0.944567	0.967678	1.02447	0.740811	0.168994	-0.00305	negligible	0.439668	0.697729	0.700567	-0.0440701	-0.0221443	0.0219258	negligible	negligible	negligible	0.651898	0.348102
PC(44:10)	glycerophospholipids	0.169507	0.155773	0.16777	0.918977	0.989751	1.07701	0.747036	0.168994	-0.00309	negligible	0.546264	0.919264	0.481023	-0.0344056	0.00577878	0.0401844	negligible	negligible	negligible	0.458706	0.541294
TG(54:2)	glycerides	2.25967	2.37085	2.30421	1.0492	1.01971	0.971891	0.747994	0.168994	-0.00309	negligible	0.493293	0.52997	0.95449	0.0390674	0.0358138	-0.00325359	negligible	negligible	negligible	0.261059	0.738941
H1	sugars	7923.89	7782.71	7699.46	0.982182	0.971676	0.989304	0.748124	0.168994	-0.00309	negligible	0.491683	0.532482	0.949402	-0.039213	-0.0355952	0.0036178	negligible	negligible	negligible	0.731818	0.268182
SM(30:1)	sphingolipids	0.456323	0.463441	0.441046	1.0156	0.966522	0.951677	0.74844	0.168994	-0.00309	negligible	0.860716	0.580752	0.466838	0.0100036	-0.0314918	-0.0414954	negligible	negligible	negligible	0.706804	0.293196
Creatinine	biogenic amines	75.6461	77.8836	74.1143	1.02958	0.979751	0.951604	0.757361	0.169512	-0.00315	negligible	0.732703	0.688002	0.457522	0.0194725	-0.0228959	-0.0423684	negligible	negligible	negligible	0.650004	0.349996
SM(42:1)	sphingolipids	20.1209	21.772	20.4359	1.08206	1.01566	0.938636	0.758201	0.169512	-0.00315	negligible	0.512567	0.980294	0.528589	0.0373424	0.00140823	-0.0359341	negligible	negligible	negligible	0.485958	0.514042
SM(31:1)	sphingolipids	0.639884	0.6332	0.614325	0.989555	0.960057	0.970191	0.76008	0.169512	-0.00316	negligible	0.912846	0.491698	0.563107	-0.00623988	-0.0392117	-0.0329718	negligible	negligible	negligible	0.75571	0.24429
SM(40:2)	sphingolipids	28.7605	27.9154	27.2738	0.970617	0.948308	0.977016	0.768814	0.17076	-0.00321	negligible	0.7957	0.474979	0.648661	-0.0147617	-0.0407403	-0.0259786	negligible	negligible	negligible	0.757915	0.242085
PC(44:1)	glycerophospholipids	0.128883	0.121003	0.142795	0.938863	1.10795	1.1801	0.780849	0.172221	-0.00328	negligible	0.951781	0.565143	0.525002	-0.00344751	0.0327999	0.0362475	negligible	negligible	negligible	0.290559	0.709441
PC(37:4)	glycerophospholipids	7.72678	7.59409	7.36007	0.982827	0.95254	0.969184	0.781832	0.172221	-0.00328	negligible	0.611477	0.502238	0.870442	-0.0289639	-0.0382624	-0.00929855	negligible	negligible	negligible	0.753899	0.246101
Cer(40:1)	sphingolipids	0.723069	0.715705	0.724634	0.989816	1.00216	1.01247	0.784888	0.172221	-0.0033	negligible	0.496296	0.645311	0.82575	-0.0387962	-0.0262445	0.0125517	negligible	negligible	negligible	0.66808	0.33192
TG(44:4)	glycerides	0.263466	0.236133	0.278187	0.896256	1.05587	1.17809	0.79628	0.173886	-0.00336	negligible	0.692427	0.503069	0.783912	-0.0225535	-0.0381881	-0.0156345	negligible	negligible	negligible	0.74699	0.25301
SM(42:3)	sphingolipids	28.4886	29.6929	28.8087	1.04227	1.01124	0.970224	0.798867	0.173886	-0.00338	negligible	0.682405	0.799991	0.507695	0.0233303	-0.0144449	-0.0377751	negligible	negligible	negligible	0.609416	0.390584
LPC(18:1)	glycerophospholipids	31.4609	31.6648	31.7546	1.00648	1.00933	1.00283	0.816213	0.17675	-0.00347	negligible	0.893974	0.637113	0.54521	0.00759837	-0.0268977	-0.0344961	negligible	negligible	negligible	0.681673	0.318327
Asp	aminoacids	19.8448	19.7592	19.4342	0.995687	0.97931	0.983552	0.818523	0.17675	-0.00348	negligible	0.615997	0.560014	0.935181	-0.0285969	-0.0332336	-0.00463668	negligible	negligible	negligible	0.717718	0.282282
PC(39:4)	glycerophospholipids	1.69372	1.65525	1.67582	0.977289	0.989434	1.01243	0.828783	0.178258	-0.00354	negligible	0.775111	0.541271	0.744963	-0.0162886	-0.0348348	-0.0185462	negligible	negligible	negligible	0.72822	0.27178
PC(37:2)	glycerophospholipids	1.45642	1.43128	1.44393	0.982737	0.991423	1.00884	0.833534	0.178512	-0.00356	negligible	0.804288	0.549193	0.725398	-0.014128	-0.0341547	-0.0200268	negligible	negligible	negligible	0.732029	0.267971
Spermidine	biogenic amines	0.254289	0.245835	0.246162	0.966757	0.968043	1.00133	0.836523	0.178512	-0.00358	negligible	0.639561	0.579966	0.932136	-0.0267023	-0.0315573	-0.00485497	negligible	negligible	negligible	0.721383	0.278617
Phe	aminoacids	76.7975	74.8108	76.7503	0.974131	0.999387	1.02593	0.844008	0.179177	-0.00362	negligible	0.585232	0.656092	0.919961	-0.0311195	-0.0253908	0.0057287	negligible	negligible	negligible	0.679385	0.320615
PC(32:4)	glycerophospholipids	0.607979	0.596829	0.568001	0.98166	0.934245	0.951698	0.849371	0.179177	-0.00365	negligible	0.620224	0.996943	0.62293	0.0282547	0.000218464	-0.0280363	negligible	negligible	negligible	0.495914	0.504086
AC(8:1)	acylcarnitines	0.158553	0.159872	0.146049	1.00832	0.921134	0.913534	0.849517	0.179177	-0.00365	negligible	0.906454	0.671546	0.588166	0.00669958	-0.0241767	-0.0308763	negligible	negligible	negligible	0.661081	0.338919
PC(42:6)	glycerophospholipids	0.621421	0.518461	0.489401	0.834316	0.787551	0.943949	0.858851	0.180219	-0.00369	negligible	0.958913	0.616933	0.653645	-0.00293706	-0.0285211	-0.025584	negligible	negligible	negligible	0.689624	0.310376
Ac-Orn	biogenic amines	1.21952	1.23797	1.16604	1.01513	0.956151	0.941898	0.861219	0.180219	-0.00371	negligible	0.849066	0.590819	0.728293	0.0108501	0.0306569	0.0198069	negligible	negligible	negligible	0.29673	0.70327
Ser	aminoacids	137.129	131.041	131.451	0.955609	0.958594	1.00312	0.866165	0.180219	-0.00373	negligible	0.758231	0.594354	0.822141	-0.0175493	-0.0303653	-0.0128161	negligible	negligible	negligible	0.703713	0.296287
PC(38:7)	glycerophospholipids	82.3921	85.907	90.1558	1.04266	1.09423	1.04946	0.868235	0.180219	-0.00374	negligible	0.713006	0.606791	0.883225	0.0209716	0.0293457	0.00837407	negligible	negligible	negligible	0.306995	0.693005
PC(37:5)	glycerophospholipids	8.92645	9.19308	8.96434	1.02987	1.00425	0.975119	0.871016	0.180219	-0.00376	negligible	0.864107	0.606793	0.731179	-0.00975755	-0.0293455	-0.0195879	negligible	negligible	negligible	0.701052	0.298948
LPC(22:5)	glycerophospholipids	0.283296	0.280765	0.271266	0.991066	0.957536	0.966168	0.876269	0.180619	-0.00378	negligible	0.75306	0.611565	0.846737	-0.0179371	-0.0289567	-0.0110196	negligible	negligible	negligible	0.699717	0.300283
TG(49:1)	glycerides	6.0676	5.98454	6.14154	0.98631	1.01219	1.02623	0.884206	0.181567	-0.00382	negligible	0.855417	0.624466	0.758566	-0.0103883	-0.0279125	-0.0175242	negligible	negligible	negligible	0.686227	0.313773
AC(18:0)	acylcarnitines	0.0576412	0.0570634	0.0586106	0.989976	1.01682	1.02711	0.910253	0.186213	-0.00395	negligible	0.680928	0.747591	0.928765	-0.023445	-0.0183483	0.00509675	negligible	negligible	negligible	0.625046	0.374954
PC(40:5)	glycerophospholipids	6.13727	6.41269	5.91325	1.04488	0.963498	0.922117	0.9595	0.194711	-0.00418	negligible	0.776485	0.914916	0.859452	0.0161864	0.00609112	-0.0100952	negligible	negligible	negligible	0.466587	0.533413
PC(38:3)	glycerophospholipids	38.2609	39.1822	39.5743	1.02408	1.03433	1.01001	0.959682	0.194711	-0.00418	negligible	0.816886	0.97623	0.793826	-0.0132015	0.00169872	0.0149002	negligible	negligible	negligible	0.493872	0.506128
Kynurenine	biogenic amines	2.11281	2.11958	2.05417	1.0032	0.972247	0.969141	0.962524	0.194711	-0.00419	negligible	0.932834	0.853106	0.787599	0.00480492	-0.0105563	-0.0153612	negligible	negligible	negligible	0.567598	0.432402
PC(35:1)	glycerophospholipids	4.71304	4.78789	4.84975	1.01588	1.02901	1.01292	0.976628	0.196469	-0.00425	negligible	0.948754	0.832466	0.882918	0.00366424	0.0120604	0.0083962	negligible	negligible	negligible	0.413361	0.586639
Cit	aminoacids	34.1658	33.9647	33.7615	0.994113	0.988166	0.994018	0.97844	0.196469	-0.00426	negligible	0.93656	0.836454	0.899067	0.00453781	0.0117692	0.00723138	negligible	negligible	negligible	0.419854	0.580146

## Sheet: Table S2
Table S2. Serum metabolites used in binary analyses (present vs absent) aimed to detect differences among groups
	number of samples with measurement above the detection/quantitation threshold (n = 154 in each group)			significance of differences among groups (test Chi-square)
metabolite	Ctr	LN	LC	p-value	FDR
PC(30:3)	7	12	1	0.00860095	0.510888
PC(31:3)	28	31	48	0.0143389	0.510888
LPC(24:0)	56	71	47	0.0171504	0.510888
PC-O(32:0)	75	91	99	0.0189742	0.510888
SM(36:0)	49	28	38	0.021663	0.510888
PC(42:4)	76	89	65	0.0235416	0.510888
PC-O(31:3)	7	18	8	0.0267191	0.510888
Histamine	16	5	13	0.0459787	0.590429
PEA	6	3	0	0.0469063	0.590429
AC(12:0-DC)	16	5	11	0.0471049	0.590429
PC(43:6)	29	14	22	0.0485242	0.590429
CE(19:3)	58	39	47	0.063652	0.709959
Carnosine	4	1	0	0.0721905	0.711159
PC-O(33:3)	29	22	15	0.0743862	0.711159
PC(42:1)	3	9	3	0.0836983	0.74684
PC(38:1)	61	43	52	0.0951967	0.79635
AC(14:1-OH)	7	13	17	0.107219	0.844164
AC(4:0-DC)	2	0	0	0.134164	0.976971
AC(3:0-DC)	35	49	37	0.145747	0.976971
DOPA	14	9	6	0.164834	0.976971
PC-O(26:0)	7	15	9	0.165618	0.976971
PC-O(40:2)	1	0	3	0.171138	0.976971
SM(43:2)	74	72	87	0.178517	0.976971
AC(11:0)	63	62	49	0.185048	0.976971
AC(7:0)	18	16	26	0.200097	0.976971
LPC-O(17:1)	67	62	77	0.215864	0.976971
LPC(20:2)	35	29	23	0.21667	0.976971
AC(16:2-OH)	45	59	49	0.217738	0.976971
TG(56:9)	72	75	61	0.240416	0.976971
PC(35:0)	13	11	6	0.249006	0.976971
SM(38:3)	42	50	37	0.249727	0.976971
Spermine	13	11	19	0.263578	0.976971
PC-O(26:1)	17	27	22	0.265602	0.976971
PC-O(35:4)	32	44	36	0.267135	0.976971
DG(38:0)	34	44	33	0.268142	0.976971
PC(44:12)	32	24	22	0.273714	0.976971
LPC(20:0)	85	83	72	0.279525	0.976971
PC(38:0)	83	69	76	0.280007	0.976971
AC(15:0)	55	61	68	0.317572	0.976971
PC(31:1)	63	61	51	0.319619	0.976971
AC(19:0)	33	32	42	0.330613	0.976971
AC(5:1)	38	48	38	0.332103	0.976971
PC-O(44:5)	73	85	83	0.34109	0.976971
Nitro-Tyr	12	7	7	0.361	0.976971
LPC(12:0)	2	4	1	0.362263	0.976971
PC-O(36:0)	1	0	2	0.365483	0.976971
PC-O(37:7)	2	1	0	0.365483	0.976971
PC-O(38:0)	0	2	1	0.365483	0.976971
PC(42:3)	21	30	24	0.366854	0.976971
PC-O(28:1)	14	12	19	0.382819	0.976971
PC(28:1)	48	56	59	0.398716	0.976971
PC(44:5)	46	57	50	0.403002	0.976971
AC(6:0-DC)	4	1	3	0.410484	0.976971
AC(4:1-DC)	6	3	7	0.431	0.976971
PC(37:0)	7	5	3	0.437427	0.976971
PC(43:2)	19	14	21	0.441397	0.976971
AC(3:1)	29	27	21	0.444685	0.976971
PC-O(31:0)	1	3	1	0.445413	0.976971
Dopamine	16	10	12	0.448037	0.976971
AC(4:1)	50	59	51	0.497593	0.976971
PC(42:5)	40	48	40	0.500766	0.976971
PC-O(34:0)	74	77	84	0.5045	0.976971
PC(42:0)	5	2	4	0.521063	0.976971
AC(14:2-OH)	85	76	84	0.530272	0.976971
AC(16:0-OH)	45	44	37	0.536857	0.976971
TG(55:8)	8	9	5	0.5377	0.976971
PC(31:2)	4	7	4	0.537872	0.976971
Cer(38:1)	56	52	61	0.566013	0.976971
PC(33:5)	31	29	24	0.566964	0.976971
AC(17:0)	64	55	59	0.572647	0.976971
AC(4:0-OH)	76	84	84	0.573571	0.976971
PC(41:2)	3	6	4	0.574617	0.976971
PC-O(42:3)	10	6	8	0.590139	0.976971
LPC(24:1)	30	33	26	0.597545	0.976971
PC-O(44:4)	1	3	2	0.602553	0.976971
PC-O(33:2)	0	1	1	0.605214	0.976971
PC(41:3)	37	36	43	0.609591	0.976971
PC(24:0)	30	37	35	0.612206	0.976971
AC(6:1)	4	7	5	0.635594	0.976971
PC-O(40:3)	33	37	40	0.643086	0.976971
PC(27:1)	11	15	15	0.651649	0.976971
PC(32:5)	76	83	76	0.654182	0.976971
PC(32:6)	76	72	80	0.659908	0.976971
PC-O(33:0)	25	29	31	0.667856	0.976971
Cer(34:0)	12	11	15	0.688827	0.976971
AC(9:0)	5	3	3	0.689006	0.976971
AC(16:2)	61	65	58	0.715925	0.976971
AC(8:1-OH)	6	9	8	0.725936	0.976971
PC-O(42:2)	6	8	9	0.725936	0.976971
AC(5:0-OH)	18	15	14	0.734973	0.976971
PC(29:1)	38	44	41	0.741442	0.976971
AC(5:1-DC)	13	17	15	0.744201	0.976971
PC(39:2)	42	48	44	0.745037	0.976971
TG(53:6)	51	45	47	0.753084	0.976971
TG(51:5)	68	63	62	0.758917	0.976971
PC-O(44:6)	50	48	54	0.759927	0.976971
PC-O(30:2)	13	13	10	0.76252	0.976971
Cer(34:1)	36	35	31	0.767808	0.976971
AC(6:0-OH)	17	21	18	0.767849	0.976971
PC(44:7)	11	8	10	0.772946	0.976971
PC(39:1)	1	1	2	0.777102	0.976971
TG(55:7)	71	65	69	0.782286	0.976971
PC-O(33:6)	15	18	15	0.811201	0.976971
AC(3:0-OH)	34	30	34	0.81284	0.976971
PC(27:0)	5	6	4	0.813254	0.976971
AC(7:0-DC)	13	14	11	0.818142	0.976971
CE(17:2)	27	28	31	0.830492	0.976971
PC(37:7)	63	61	66	0.843789	0.976971
PC(29:2)	34	37	33	0.851026	0.976971
PC(46:1)	21	24	21	0.852919	0.976971
PC(44:3)	38	39	42	0.863169	0.976971
AC(14:1-DC)	40	36	38	0.869579	0.976971
PC(41:1)	31	28	28	0.880339	0.976971
PC(33:1)	75	79	76	0.893547	0.976971
PC(29:0)	75	77	79	0.901319	0.976971
PC-O(40:0)	4	3	4	0.911078	0.976971
Cer(44:0)	60	63	60	0.921789	0.976971
TG(55:9)	5	4	4	0.923901	0.976971
PC(25:0)	47	46	49	0.931303	0.976971
SM(32:2)	23	25	23	0.935599	0.976971
PC(44:6)	56	57	54	0.936463	0.976971
AC(16:1-OH)	6	5	5	0.937309	0.976971
PC-O(36:1)	8	7	8	0.955275	0.976971
AC(18:1-OH)	37	39	38	0.965667	0.976971
PC(46:2)	60	61	61	0.990975	0.976971
PC-O(32:2)	26	26	26	1	0.976971

## Sheet: Table S3
Table S3. Comparison of differences in levels of serum metabolites differentiating groups of participants of the lung cancer screening between the two independent studies
		Test cohort (n=3x123) [MOLTEST]																						Validation cohort (n=3x31) [SMAC-1]																						Integrated Kruskal-Wallis test p-value
Metabolites		Concentration [µM] - median value			Fold-change (median)			Kruskal-Wallis test				pairwise comparison p-value			pairwise comparison effect size			effect size (threshold)			Trend: Ctr-LN-LC			Concentration [µM] - median value			Fold-change (median)			Kruskal-Wallis test				pairwise comparison p-value			pairwise comparison effect size			effect size (threshold)			Trend: Ctr-LN-LC
Metabolit	Klasa	Ctr	LN	LC	LN/Ctr	LC/Ctr	LC/LN	p-value.KW	FDR	effect size	effect size (t)	LN vs. Ctr	Ctr vs. LC	LN vs. LC	LN vs. Ctr	Ctr vs. LC	LN vs. LC	LN vs. Ctr	Ctr vs. LC	LN vs. LC	increase (p-val)	decrease (p-val)		Ctr	LN	LC	LN/Ctr	LC/Ctr	LC/LN	p-value.KW	FDR	effect size	effect size (t)	LN vs. Ctr	Ctr vs. LC	LN vs. LC	LN vs. Ctr	Ctr vs. LC	LN vs. LC	LN vs. Ctr	Ctr vs. LC	LN vs. LC	increase (p-val)	decrease (p-val)
aggregated_aminoacids	amino acids	3182.31	3028.78	3002.47	0.951756	0.943488	0.991313	0.137853	0.401973	0.00536	negligible	0.103662	0.0708335	0.856936	-0.104015	-0.115517	-0.0115021	small	small	negligible	0.965775	0.0342246		3107.32	3088.93	3352.42	0.99408	1.07888	1.0853	0.0784731	0.292443	0.0343	small	0.79288	0.0379153	0.0685512	0.0334459	0.267567	0.234121	negligible	small	small	0.0202574	0.979743		0.0548811
aggregated_biogenic amines	biogenic amines	220.881	225.3	210.7	1.02	0.953906	0.935198	0.302261	0.564378	0.00107	negligible	0.749634	0.250132	0.142091	0.0203618	-0.0734397	-0.0938015	negligible	negligible	negligible	0.872823	0.127177		219.112	215.282	184.091	0.982525	0.840171	0.855114	0.0351555	0.238178	0.0522	small	0.62323	0.01392	0.0468455	-0.062608	-0.318564	-0.255956	negligible	medium	small	0.992988	0.00701226		0.0980848
aggregated_lipids	total lipids	10283.8	10274.8	9660.1	0.999123	0.939352	0.940176	0.076934	0.302161	0.00855	negligible	0.773397	0.0711272	0.0365837	0.0183716	-0.115397	-0.133768	negligible	small	small	0.964533	0.0354668		10402.6	9735.94	9505.3	0.935918	0.913746	0.97631	0.00661101	0.0853136	0.0893	medium	0.237846	0.00148256	0.0393837	-0.150913	-0.416419	-0.265506	small	medium	small	0.999473	0.000527167		0.00788499
aggregated_acylcarnitines	acylcarnitines	63.3076	61.4216	59.7698	0.97021	0.944117	0.973107	0.0603542	0.264738	0.00988	negligible	0.406639	0.0193973	0.130031	-0.0529687	-0.149714	-0.0967454	negligible	small	negligible	0.98972	0.0102796		63.1058	60.7357	57.914	0.962441	0.917728	0.953542	0.292535	0.578664	0.00509	negligible	0.463701	0.11972	0.405945	-0.0934602	-0.199502	-0.106041	negligible	small	small	0.943637	0.0563632		0.0535638
aggregated_glycerides	glycerides	1325.86	1330.2	1132.1	1.00328	0.853866	0.851076	0.0031195	0.0855942	0.0261	small	0.967652	0.00287405	0.00327084	-0.00258733	-0.191346	-0.188759	negligible	small	small	0.998358	0.00164152		1110.74	1235.56	1499.58	1.11238	1.35007	1.21368	0.00794114	0.0935673	0.0852	medium	0.375594	0.00219275	0.026038	0.113088	0.400495	0.287407	small	medium	small	0.00117442	0.998826		0.000214952
aggregated_DG	glycerides	128.721	127.16	117.467	0.987875	0.912568	0.923769	0.022034	0.188759	0.0154	small	0.312778	0.0825418	0.0062236	0.0644466	-0.110996	-0.175442	negligible	small	small	0.956531	0.0434691		122.901	129.239	129.914	1.05157	1.05706	1.00522	0.339734	0.62208	0.00177	negligible	0.332241	0.153026	0.642171	0.123808	0.18302	0.0592125	small	small	negligible	0.0743251	0.925675		0.0244398
aggregated_TG	glycerides	1202.64	1190.21	1022.55	0.989668	0.850258	0.859134	0.0025751	0.0855942	0.0271	small	0.921848	0.00222843	0.00305978	-0.0062593	-0.196356	-0.190097	negligible	small	small	0.998662	0.00133813		992.433	1100.2	1394.11	1.10859	1.40473	1.26714	0.00572897	0.085074	0.0925	medium	0.371078	0.00154963	0.0201313	0.114167	0.414639	0.300472	small	medium	medium	0.000853886	0.999146		0.000140532
aggregated_glycerophospholipids	glycerophospholipids	2509.52	2478.95	2400.59	0.987819	0.956595	0.968391	0.107637	0.353378	0.00672	negligible	0.67136	0.113797	0.0451889	0.0270731	-0.101065	-0.128138	negligible	small	small	0.942534	0.0574656		2455.28	2294.49	2357.23	0.934514	0.960066	1.02734	0.596298	0.794816	-0.0107	negligible	0.314756	0.594967	0.634243	-0.128389	-0.0677611	0.0606283	small	negligible	negligible	0.696086	0.303914		0.161103
aggregated_LPC	glycerophospholipids	199.411	196.865	196.732	0.987228	0.986564	0.999327	0.454999	0.673796	-0.00116	negligible	0.687448	0.219478	0.408559	-0.0256714	-0.0784234	-0.052752	negligible	negligible	negligible	0.892888	0.107112		195.733	188.217	184.317	0.961601	0.941679	0.979283	0.0699455	0.292255	0.0369	small	0.266908	0.0209941	0.22108	-0.141877	-0.298368	-0.156491	small	small	small	0.990218	0.00978215		0.219206
aggregated_PC	glycerophospholipids	2308.95	2291.58	2213.39	0.992477	0.958615	0.965881	0.107637	0.353378	0.00672	negligible	0.67136	0.113797	0.0451889	0.0270731	-0.101065	-0.128138	negligible	small	small	0.942534	0.0574656		2249.91	2120.62	2157.66	0.942536	0.958997	1.01746	0.596298	0.794816	-0.0107	negligible	0.314756	0.594967	0.634243	-0.128389	-0.0677611	0.0606283	small	negligible	negligible	0.696086	0.303914		0.161103
aggregated_sphingolipids	sphingolipids	492.341	500.836	473.487	1.01725	0.961704	0.945392	0.116241	0.370603	0.0063	negligible	0.608065	0.137067	0.0458765	0.0327255	-0.0950034	-0.127729	negligible	negligible	small	0.930629	0.0693712		472.748	436.781	464.6	0.923918	0.982764	1.06369	0.243536	0.549985	0.00917	negligible	0.0949601	0.429202	0.37402	-0.214319	-0.100856	0.113463	small	small	small	0.786613	0.213387		0.0873643
aggregated_cholesteryl esters	cholesteryl esters	5597	5636.66	5453.58	1.00709	0.974376	0.96752	0.22933	0.470821	0.00258	negligible	0.754898	0.191985	0.106187	0.0199193	-0.0833404	-0.10326	negligible	negligible	small	0.903864	0.0961357		6093.93	5857.7	4958.56	0.961235	0.813688	0.846503	0.000546638	0.0209049	0.145	large	0.236961	9.88526e-05	0.00490081	-0.1512	-0.517569	-0.366369	small	large	medium	0.999955	4.47002e-05		0.0124357
Asn	aminoacids	46.6048	38.1687	37.5268	0.818985	0.805213	0.983183	0.000642493	0.0855942	0.0347	small	0.0106068	0.000151583	0.208485	-0.163768	-0.2441	-0.0803324	small	small	negligible	0.999929	7.11623e-05		48.5932	52.5141	55.4414	1.08069	1.14093	1.05574	0.00294457	0.0613829	0.107	medium	0.274009	0.000655347	0.0170719	0.139775	0.44842	0.308644	small	medium	medium	0.000359729	0.99964		1.9731e-05
TG(52:4)	glycerides	78.6658	79.3133	64.553	1.00823	0.820598	0.813899	0.00140929	0.0855942	0.0304	small	0.904396	0.00191986	0.00128176	0.00766324	-0.199244	-0.206907	negligible	small	small	0.998832	0.00116766		68.0127	61.4583	91.8334	0.903631	1.35024	1.49424	0.0146007	0.141171	0.0717	medium	0.845561	0.0138523	0.00815591	-0.0248092	0.318799	0.343608	negligible	medium	medium	0.00770055	0.992299		0.000140053
TG(52:3)	glycerides	193.181	192.794	166.367	0.997996	0.861195	0.862924	0.00539767	0.0860453	0.0231	small	0.833902	0.0068237	0.00359504	0.0133795	-0.173471	-0.18685	negligible	small	small	0.995872	0.00412827		159.692	168.341	246.432	1.05416	1.54317	1.46389	0.0019617	0.0531621	0.116	medium	0.526586	0.000670707	0.0048529	0.0807338	0.447532	0.366798	negligible	medium	medium	0.000539256	0.999461		0.000164931
TG(52:5)	glycerides	19.9882	19.3412	16.2381	0.967632	0.812383	0.839558	0.000667447	0.0855942	0.0345	small	0.653303	0.00193204	0.000400622	0.0286621	-0.199122	-0.227784	negligible	small	small	0.998887	0.00111319		17.1755	14.3485	21.8099	0.835403	1.26982	1.52001	0.0769137	0.292443	0.0348	small	0.852248	0.061088	0.0400516	-0.0237219	0.240869	0.264591	negligible	small	small	0.0295965	0.970403		0.000244789
TG(53:4)	glycerides	3.36044	3.04215	2.76579	0.905283	0.823042	0.909154	0.0322132	0.212921	0.0133	small	0.232594	0.00876933	0.150894	-0.076234	-0.168006	-0.0917724	negligible	small	negligible	0.995671	0.00432915		2.64623	2.60385	4.44864	0.983986	1.68112	1.70848	8.98225e-05	0.00608548	0.185	large	0.486755	0.000315428	2.49478e-05	-0.0886913	0.475888	0.56458	negligible	medium	large	0.000408768	0.999591		0.000292823
TG(52:2)	glycerides	237.253	238.07	205.422	1.00345	0.865839	0.862866	0.00534626	0.0860453	0.0231	small	0.849021	0.00366312	0.00655798	-0.012146	-0.186469	-0.174324	negligible	small	small	0.997828	0.00217184		182.5	233.277	258.547	1.27823	1.4167	1.10833	0.0151069	0.141171	0.0709	medium	0.113924	0.00346864	0.163188	0.202732	0.381285	0.178553	small	medium	small	0.00198037	0.99802		0.000589559
TG(54:3)	glycerides	69.7895	70.9649	60.9165	1.01684	0.87286	0.858403	0.0281746	0.200929	0.014	small	0.655814	0.0386835	0.0121237	0.02844	-0.132298	-0.160738	negligible	small	small	0.978594	0.0214063		53.598	64.9404	80.7936	1.21162	1.5074	1.24412	0.00107228	0.0322875	0.13	medium	0.239013	0.000206696	0.00867412	0.150535	0.491322	0.340786	small	medium	medium	0.000124063	0.999876		0.000868861
TG(51:2)	glycerides	10.1181	10.0078	7.88192	0.989099	0.77899	0.787576	0.00515492	0.0860453	0.0233	small	0.543661	0.00209093	0.01317	-0.0387554	-0.197595	-0.158839	negligible	small	small	0.998797	0.00120293		8.43993	9.66016	11.5804	1.14458	1.3721	1.19878	0.0475041	0.252424	0.0455	small	0.114407	0.0144278	0.37019	0.202458	0.316838	0.11438	small	medium	small	0.00740661	0.992593		0.00125534
TG(50:3)	glycerides	43.4713	45.3912	39.5948	1.04417	0.910827	0.872302	0.00399009	0.0860453	0.0247	small	0.953696	0.00345337	0.00414214	-0.00370466	-0.187664	-0.18396	negligible	small	small	0.998016	0.00198366		37.399	42.7311	47.8656	1.14257	1.27986	1.12016	0.0686904	0.292255	0.0373	small	0.695071	0.0295855	0.0724617	0.0499417	0.28077	0.230828	negligible	small	small	0.0164369	0.983563		0.00128022
TG(54:4)	glycerides	61.7084	61.4085	53.0879	0.99514	0.860304	0.864505	0.0269221	0.197186	0.0143	small	0.676321	0.0356767	0.011951	0.0266395	-0.134426	-0.161065	negligible	small	small	0.981124	0.0188765		52.9175	52.5217	73.0993	0.99252	1.38138	1.39179	0.00254189	0.0613829	0.111	medium	0.712845	0.0012099	0.00377733	0.0468885	0.424531	0.377643	negligible	medium	medium	0.000724864	0.999275		0.00129887
TG(54:5)	glycerides	42.8115	44.5564	37.2639	1.04076	0.870419	0.836333	0.0118135	0.145521	0.0188	small	0.699576	0.0173446	0.0057792	0.024623	-0.152393	-0.177016	negligible	small	small	0.990034	0.00996569		35.6941	38.2079	50.2094	1.07043	1.40666	1.31411	0.01798	0.162419	0.0671	medium	0.708461	0.00808778	0.021851	0.0476391	0.343991	0.296352	negligible	medium	small	0.00395878	0.996041		0.00155781
PC(40:6)	glycerophospholipids	48.6152	47.9081	44.3631	0.985455	0.912537	0.926005	0.00174171	0.0855942	0.0293	small	0.80605	0.00126642	0.00285672	-0.0156655	-0.207132	-0.191467	negligible	small	small	0.999266	0.000733688		47.6077	42.9401	47.3722	0.901956	0.995052	1.10321	0.28135	0.574958	0.00596	negligible	0.120658	0.60822	0.295417	-0.198991	-0.0653313	0.133659	small	negligible	small	0.695452	0.304548		0.00210033
TG(50:1)	glycerides	79.6671	75.0125	61.0444	0.941574	0.766244	0.81379	0.00235529	0.0855942	0.0276	small	0.552045	0.00102916	0.00696671	-0.0379517	-0.210976	-0.173024	negligible	small	small	0.999441	0.000558929		59.5164	77.3155	88.749	1.29906	1.49117	1.14788	0.219672	0.526824	0.0115	small	0.221734	0.0936777	0.643921	0.156268	0.215169	0.0589009	small	small	negligible	0.046643	0.953357		0.00212812
TG(50:2)	glycerides	99.4663	97.6627	83.4422	0.981867	0.838899	0.854392	0.00417223	0.0860453	0.0245	small	0.758687	0.00250259	0.00650928	-0.0196014	-0.194085	-0.174483	negligible	small	small	0.99856	0.00144005		72.5893	103.68	108.327	1.42831	1.49233	1.04482	0.136169	0.386841	0.0221	small	0.237354	0.047647	0.415287	0.151072	0.25501	0.103938	small	small	small	0.025574	0.974426		0.00233195
Arg	aminoacids	129.835	120.89	123.488	0.931109	0.951114	1.02149	0.234695	0.472655	0.00246	negligible	0.116494	0.176272	0.827206	-0.100315	-0.0863879	0.0139274	small	negligible	negligible	0.909836	0.0901638		116.607	141.105	167.793	1.21009	1.43896	1.18913	9.44285e-06	0.00127951	0.235	large	0.0546103	4.78491e-07	0.000773943	0.247314	0.689335	0.442022	small	large	medium	5.00453e-07	0.999999		0.00259016
TG(54:6)	glycerides	23.7011	24.0589	19.2825	1.0151	0.813571	0.801473	0.00299738	0.0855942	0.0263	small	0.680203	0.00599785	0.00161696	0.026301	-0.176229	-0.20253	negligible	small	small	0.9968	0.00319993		19.3677	21.9734	25.3637	1.13454	1.30959	1.15429	0.27998	0.574958	0.00607	negligible	0.788527	0.13689	0.221216	0.0341661	0.190611	0.156445	negligible	small	small	0.0607873	0.939213		0.003395
TG(51:4)	glycerides	2.80641	2.71702	2.09974	0.968146	0.748194	0.772811	0.00583601	0.0878644	0.0226	small	0.61269	0.00263171	0.0120969	-0.0323042	-0.193093	-0.160789	negligible	small	small	0.998401	0.00159928		2.17525	1.95554	2.78182	0.898998	1.27885	1.42253	0.166747	0.43488	0.0176	small	0.751171	0.0768626	0.144603	0.0403945	0.227294	0.1869	negligible	small	small	0.0380395	0.96196		0.00381654
DG(36:3)	glycerides	12.5813	13.7066	12.1213	1.08945	0.963442	0.884342	0.0459714	0.24471	0.0114	small	0.295687	0.151124	0.0133715	0.0667686	-0.0917205	-0.158489	negligible	negligible	small	0.920814	0.0791862		10.1145	11.4786	15.7989	1.13486	1.562	1.37638	0.0059646	0.085074	0.0916	medium	0.284695	0.00141819	0.0291662	0.136683	0.4182	0.281517	small	medium	small	0.00111557	0.998884		0.00394516
PC(38:6)	glycerophospholipids	135.944	134.881	129.015	0.992183	0.949029	0.956506	0.00315846	0.0855942	0.026	small	0.80262	0.00212008	0.00469381	-0.0159483	-0.197326	-0.181378	negligible	small	small	0.998801	0.00119936		133.021	121.381	131.847	0.912496	0.991176	1.08622	0.326062	0.613631	0.00268	negligible	0.13755	0.430696	0.481545	-0.190287	-0.100529	0.0897579	small	small	negligible	0.780042	0.219958		0.00419572
CE(22:6)	cholesterol esters	129.193	135.42	123.874	1.0482	0.958832	0.914742	0.0521619	0.259458	0.0107	small	0.260571	0.189574	0.0151171	0.0718413	-0.0837956	-0.155637	negligible	negligible	small	0.904626	0.0953737		136.767	120.647	104.101	0.882133	0.761155	0.862857	0.00558859	0.085074	0.093	medium	0.355431	0.0014738	0.0208608	-0.117969	-0.416657	-0.298688	small	medium	small	0.99912	0.000879592		0.00445508
TG(51:3)	glycerides	6.47776	6.48003	5.30453	1.00035	0.818883	0.818597	0.0100334	0.135952	0.0197	small	0.448425	0.00337877	0.0290486	-0.0483831	-0.188105	-0.139722	negligible	small	small	0.997912	0.0020876		4.97229	6.17193	6.92143	1.24127	1.392	1.12144	0.117325	0.367127	0.0254	small	0.509335	0.0428499	0.167427	0.0841393	0.260892	0.176753	negligible	small	small	0.0188918	0.981108		0.00480537
DG(36:2)	glycerides	17.7791	18.2923	16.2776	1.02886	0.915546	0.889861	0.0654518	0.264738	0.00943	negligible	0.393986	0.143505	0.0209218	0.054412	-0.0934691	-0.147881	negligible	negligible	small	0.924706	0.0752936		12.9828	18.4846	20.6981	1.42378	1.59428	1.11975	0.0039721	0.0729401	0.101	medium	0.0339665	0.000792905	0.190255	0.273473	0.441086	0.167613	small	medium	small	0.000487632	0.999512		0.00498492
PC(38:5)	glycerophospholipids	153.397	148.258	142.26	0.966503	0.927402	0.959543	0.00501916	0.0860453	0.0235	small	0.495863	0.00188321	0.0147878	-0.0434633	-0.199615	-0.156152	negligible	small	small	0.998952	0.00104838		148.912	140.508	139.469	0.943562	0.936587	0.992608	0.275322	0.574958	0.00644	negligible	0.113035	0.338119	0.525553	-0.203239	-0.122303	0.080936	small	small	negligible	0.823169	0.176831		0.00530071
Gln	aminoacids	595.105	505.261	576.355	0.849029	0.968493	1.14071	0.0193091	0.180441	0.0161	small	0.00714743	0.532423	0.0382022	-0.172471	-0.0398425	0.132629	small	negligible	small	0.731451	0.268549		798.563	876.717	821.866	1.09787	1.02918	0.937436	0.0735966	0.292443	0.0358	small	0.0237564	0.150001	0.398604	0.292109	0.184394	-0.107715	small	small	small	0.0918339	0.908166		0.00657923
LPC(18:0)	glycerophospholipids	39.1193	38.7926	35.5815	0.991649	0.909562	0.917222	0.0298809	0.202443	0.0137	small	0.839848	0.0166634	0.0282262	-0.0128938	-0.153344	-0.14045	negligible	small	small	0.991502	0.0084978		38.6826	35.2856	35.3122	0.912184	0.912871	1.00075	0.0425267	0.250538	0.0479	small	0.0539149	0.0170608	0.634218	-0.248043	-0.308676	-0.0606328	small	medium	negligible	0.991519	0.00848077		0.00729102
TG(50:4)	glycerides	14.0343	16.3504	13.1261	1.16503	0.935293	0.802802	0.0344147	0.21515	0.0129	small	0.25674	0.142471	0.0095424	0.0724225	-0.093712	-0.166135	negligible	negligible	small	0.929061	0.0709386		20.7712	12.7083	23.3199	0.611825	1.1227	1.83501	0.0399262	0.250538	0.0493	small	0.0408249	0.747187	0.0185258	-0.263547	0.0410643	0.304611	small	negligible	medium	0.409344	0.590656		0.00817348
PC(32:2)	glycerophospholipids	6.24677	5.89148	6.10581	0.943124	0.977435	1.03638	0.109534	0.353378	0.00662	negligible	0.341846	0.0358123	0.248816	-0.0606821	-0.134327	-0.0736445	negligible	small	negligible	0.984821	0.0151793		7.30088	6.72252	5.66823	0.920782	0.776377	0.843171	0.00279404	0.0613829	0.108	medium	0.0526837	0.000473736	0.0995052	-0.249355	-0.460738	-0.211382	small	medium	small	0.999676	0.000324495		0.00830865
Taurine	biogenic amines	130.278	128.772	125.944	0.988434	0.966726	0.978038	0.498755	0.715146	-0.00166	negligible	0.644167	0.242765	0.479563	-0.0294729	-0.0745961	-0.0451232	negligible	negligible	negligible	0.877251	0.122749		135.206	137.53	89.4184	1.01719	0.66135	0.650173	3.94226e-06	0.00106835	0.254	large	0.632736	1.1145e-06	7.76859e-06	-0.0608983	-0.663654	-0.602755	negligible	large	large	0.999997	3.45445e-06		0.0101861
TG(56:6)	glycerides	12.8879	13.15	11.3519	1.02033	0.880812	0.863262	0.0266259	0.197186	0.0143	small	0.985119	0.0198387	0.0188833	0.00118999	-0.149171	-0.150361	negligible	small	small	0.989322	0.0106777		12.3622	11.2559	13.5649	0.91051	1.09729	1.20514	0.0924446	0.315422	0.0307	small	0.867528	0.0704887	0.048763	-0.021244	0.232471	0.253715	negligible	small	small	0.0330767	0.966923		0.010658
TG(54:7)	glycerides	7.12217	7.88897	6.02919	1.10766	0.846539	0.764257	0.00305634	0.0855942	0.0262	small	0.479345	0.0105995	0.0011498	0.0451457	-0.163784	-0.208929	negligible	small	small	0.994079	0.0059215		4.9477	5.26461	5.7633	1.06405	1.16485	1.09473	0.679567	0.825841	-0.0136	negligible	0.614972	0.716312	0.387005	-0.0641026	0.0462963	0.110399	negligible	negligible	small	0.365273	0.634727		0.0114084
DG(39:0)	glycerides	8.68761	8.10182	7.23061	0.932572	0.83229	0.892467	0.0298157	0.202443	0.0137	small	0.787124	0.0153849	0.0310822	-0.0172302	-0.155225	-0.137995	negligible	small	small	0.991293	0.00870723		7.65637	6.9796	6.35879	0.911606	0.830523	0.911055	0.0931134	0.315422	0.0305	small	0.256421	0.029454	0.287271	-0.145053	-0.281003	-0.13595	small	small	small	0.98522	0.0147798		0.0120153
PC(32:3)	glycerophospholipids	1.41163	1.36197	1.13922	0.964821	0.807026	0.836452	0.0349321	0.21515	0.0129	small	0.503918	0.0122772	0.0654714	-0.0426539	-0.160451	-0.117797	negligible	small	small	0.993723	0.00627712		1.5034	1.46608	1.04188	0.975179	0.693019	0.710658	0.0808356	0.292443	0.0337	small	0.69209	0.0840236	0.0346925	0.0504566	-0.221887	-0.272344	negligible	small	small	0.960177	0.039823		0.012881
SM(38:1)	sphingolipids	22.868	23.937	21.4688	1.04675	0.938813	0.896887	0.00473502	0.0860453	0.0238	small	0.631695	0.00976214	0.00224469	0.0305874	-0.165627	-0.196215	negligible	small	small	0.994627	0.00537297		22.4796	21.9214	22.6051	0.975171	1.00559	1.03119	0.619764	0.803617	-0.0116	negligible	0.361615	0.859297	0.461721	-0.116454	-0.0225778	0.093876	small	negligible	negligible	0.560267	0.439733		0.0137539
CE(20:5)	cholesterol esters	194.736	186.607	160.302	0.958255	0.823175	0.859036	0.0222888	0.188759	0.0153	small	0.698297	0.0103414	0.0291834	-0.0247332	-0.164338	-0.139604	negligible	small	small	0.994445	0.00555532		171.245	154.309	136.733	0.901099	0.798463	0.886099	0.177799	0.450313	0.0162	small	0.969811	0.112349	0.104214	0.00481971	-0.203633	-0.208452	negligible	small	small	0.94979	0.0502103		0.0143308
CE(18:2)	cholesterol esters	2989.09	3010.4	2882.02	1.00713	0.964182	0.957356	0.255353	0.487328	0.002	negligible	0.919512	0.168688	0.13966	0.00644706	-0.0879319	-0.0943789	negligible	negligible	negligible	0.917455	0.0825448		3314.08	3061.39	2659.35	0.923753	0.80244	0.868674	0.000617118	0.0209049	0.142	large	0.164338	9.5709e-05	0.00870195	-0.178061	-0.5187	-0.340639	small	large	medium	0.99994	5.9647e-05		0.0156008
PC(41:5)	glycerophospholipids	0.291041	0.247848	0.331615	0.851589	1.13941	1.33798	0.0261658	0.197186	0.0144	small	0.105781	0.281047	0.00723408	-0.10338	0.0688306	0.172211	small	negligible	small	0.141724	0.858276		0.279964	0.162502	0.143497	0.580441	0.512557	0.883047	0.168703	0.43488	0.0173	small	0.458076	0.0620881	0.255679	-0.094644	-0.239926	-0.145282	negligible	small	small	0.968951	0.0310489		0.0160612
SM(42:2)	sphingolipids	73.9052	79.4989	73.5063	1.07569	0.994603	0.92462	0.063462	0.264738	0.0096	negligible	0.0713512	0.6832	0.027243	0.115305	-0.0260403	-0.141345	small	negligible	small	0.66177	0.33823		77.5887	71.9767	65.7292	0.927669	0.84715	0.913202	0.041963	0.250538	0.0482	small	0.0625418	0.0154194	0.560951	-0.239502	-0.313619	-0.074117	small	medium	negligible	0.993285	0.00671459		0.0164918
PC-O(38:6)	glycerophospholipids	10.1978	10.5389	9.46104	1.03344	0.927752	0.897729	0.044158	0.24471	0.0116	small	0.324482	0.132447	0.0130537	0.0629044	-0.0961391	-0.159043	negligible	negligible	small	0.927837	0.0721627		10.7691	9.19761	8.49664	0.854077	0.788985	0.923788	0.0820432	0.292549	0.0333	small	0.324503	0.0256909	0.204599	-0.125815	-0.288098	-0.162283	small	small	small	0.989555	0.0104453		0.0165853
DG(36:4)	glycerides	4.68727	5.07622	4.43022	1.08298	0.94516	0.87274	0.0460525	0.24471	0.0114	small	0.397196	0.108544	0.0145	0.0540432	-0.102567	-0.15661	negligible	small	small	0.940969	0.0590306		4.03386	3.80771	5.46173	0.943938	1.35397	1.43439	0.0809344	0.292443	0.0336	small	0.942921	0.0556848	0.0473833	-0.00911857	0.246201	0.25532	negligible	small	small	0.028201	0.971799		0.0171818
TG(46:2)	glycerides	4.18122	4.04212	1.8757	0.966732	0.448602	0.464039	0.0145953	0.164805	0.0176	small	0.628911	0.0241619	0.00630005	0.0308375	-0.144344	-0.175182	negligible	small	small	0.98765	0.0123501		1.45912	1.76028	2.49356	1.2064	1.70895	1.41657	0.42732	0.697613	-0.00333	negligible	0.992525	0.2606	0.264549	0.00119317	0.143777	0.142584	negligible	small	small	0.136122	0.863878		0.0214726
LPC-O(18:1)	glycerophospholipids	0.749279	0.833514	0.771332	1.11242	1.02943	0.925398	0.063481	0.264738	0.0096	negligible	0.0297394	0.754059	0.0624843	0.139124	0.0199897	-0.119134	small	negligible	small	0.379408	0.620592		0.836692	0.779791	0.759242	0.931993	0.907434	0.973648	0.0689739	0.292255	0.0372	small	0.185857	0.0209731	0.312057	-0.169307	-0.298418	-0.129111	small	small	small	0.990846	0.00915405		0.0219164
DG(34:1)	glycerides	12.9455	13.178	11.6391	1.01796	0.899087	0.883226	0.0454068	0.24471	0.0114	small	0.407288	0.104257	0.0144247	0.0528954	-0.103836	-0.156731	negligible	small	small	0.94477	0.0552296		10.7033	13.4421	13.0412	1.25589	1.21843	0.970172	0.122088	0.371752	0.0245	small	0.106741	0.0568245	0.764764	0.206924	0.245041	0.0381175	small	small	negligible	0.0295965	0.970403		0.0220302
LPC(20:3)	glycerophospholipids	11.5624	11.4006	10.9054	0.986	0.94317	0.956562	0.0750668	0.299163	0.00869	negligible	0.595943	0.0291055	0.0977779	-0.0338367	-0.139672	-0.105836	negligible	small	small	0.984889	0.0151109		12.1848	10.1253	10.3998	0.83098	0.853509	1.02711	0.0510563	0.253149	0.0439	small	0.0258142	0.0447349	0.81785	-0.287852	-0.258517	0.0293352	small	small	negligible	0.976845	0.023155		0.0221745
LPC-O(16:1)	glycerophospholipids	0.849053	0.871455	0.799626	1.02638	0.941786	0.917577	0.102518	0.353378	0.00698	negligible	0.541823	0.141721	0.0379246	0.0389324	-0.093889	-0.132821	negligible	negligible	small	0.933336	0.0666637		0.940385	0.7949	0.74283	0.845292	0.78992	0.934494	0.0289887	0.224455	0.0565	small	0.115596	0.00767787	0.257988	-0.201787	-0.34636	-0.144573	small	medium	small	0.996584	0.00341585		0.0234725
Met-SO	biogenic amines	0.843718	0.786922	0.811465	0.932684	0.961772	1.03119	0.202347	0.44995	0.00327	negligible	0.0743517	0.39945	0.344788	-0.114098	-0.0537853	0.0603128	small	negligible	negligible	0.800918	0.199082		0.637611	0.704934	0.977334	1.10559	1.53281	1.38642	0.00474391	0.08035	0.0967	medium	0.259921	0.00106873	0.0270424	0.143983	0.429434	0.285451	small	medium	small	0.000595578	0.999404		0.0247452
TG(48:2)	glycerides	25.5302	23.8697	19.7268	0.934958	0.772682	0.826435	0.00967528	0.135952	0.0199	small	0.588853	0.00404089	0.0191878	-0.0344913	-0.184467	-0.149976	negligible	small	small	0.997741	0.00225914		20.8337	23.0788	26.0804	1.10777	1.25184	1.13006	0.636451	0.810356	-0.0122	negligible	0.627861	0.347315	0.647809	0.0617738	0.119984	0.0582099	negligible	small	negligible	0.182376	0.817624		0.0254929
SM(39:1)	sphingolipids	7.4588	7.39771	6.62836	0.991809	0.888662	0.896001	0.0106539	0.137487	0.0194	small	0.429266	0.00348215	0.0322547	-0.0504532	-0.187496	-0.137043	negligible	small	small	0.998022	0.00197803		7.69734	7.14051	7.95949	0.927659	1.03406	1.1147	0.654313	0.810356	-0.0128	negligible	0.547928	0.769008	0.371737	-0.0765997	0.0374092	0.114009	negligible	negligible	small	0.379491	0.620509		0.0287643
TG(53:3)	glycerides	6.91466	6.83643	6.23321	0.988687	0.901448	0.911763	0.0562053	0.264283	0.0103	small	0.866494	0.030819	0.0462871	-0.0107261	-0.138213	-0.127487	negligible	small	small	0.984439	0.0155606		5.93454	5.82903	7.13207	0.982221	1.20179	1.22354	0.136225	0.386841	0.0221	small	0.996214	0.0833541	0.084182	0.000604284	0.222377	0.221772	negligible	small	small	0.0452738	0.954726		0.0293405
AC(16:0)	acylcarnitines	0.141374	0.130677	0.132046	0.924335	0.93402	1.01048	0.101932	0.353378	0.00701	negligible	0.0694953	0.0592924	0.943133	-0.116073	-0.120624	-0.00455111	small	small	negligible	0.970871	0.0291288		0.14973	0.126887	0.144612	0.847434	0.965814	1.13969	0.0458609	0.252424	0.0463	small	0.0143891	0.098974	0.409453	-0.316968	-0.21172	0.105248	medium	small	small	0.954416	0.0455844		0.0295258
SM(41:2)	sphingolipids	15.1065	14.8337	14.0203	0.981943	0.928099	0.945165	0.0175127	0.180441	0.0166	small	0.734986	0.00874795	0.0221732	-0.0215984	-0.16806	-0.146462	negligible	small	small	0.995143	0.00485745		15.0369	13.5446	14.6296	0.900757	0.972917	1.08011	0.494472	0.741309	-0.00657	negligible	0.240347	0.528224	0.584534	-0.150105	-0.0804135	0.0696917	small	negligible	negligible	0.742938	0.257062		0.0295379
PC-O(34:1)	glycerophospholipids	5.96042	6.32526	5.97842	1.06121	1.00302	0.945166	0.0476466	0.248312	0.0112	small	0.014414	0.34839	0.129478	0.156749	0.0598635	-0.0968853	small	negligible	negligible	0.175936	0.824064		6.83278	5.74779	6.0501	0.841208	0.885452	1.0526	0.203083	0.500323	0.0132	small	0.117143	0.129534	0.958561	-0.200922	-0.194305	0.0066172	small	small	negligible	0.938359	0.0616407		0.0327537
DG(42:1)	glycerides	16.8196	17.1956	16.3791	1.02235	0.97381	0.952522	0.107785	0.353378	0.00671	negligible	0.67005	0.114207	0.0451894	0.0271877	-0.10095	-0.128138	negligible	small	small	0.943049	0.0569513		18.4239	15.4511	15.4025	0.838646	0.836011	0.996857	0.0500234	0.253149	0.0443	small	0.12011	0.0152308	0.367913	-0.199289	-0.314217	-0.114927	small	medium	small	0.991355	0.00864488		0.0329265
SM(44:2)	sphingolipids	1.55699	1.52303	1.27828	0.978188	0.820996	0.839302	0.0239023	0.196288	0.0149	small	0.281999	0.00658025	0.098662	-0.0686943	-0.174251	-0.105557	negligible	small	small	0.996694	0.00330579		1.41925	1.43355	1.42748	1.01007	1.00579	0.995762	0.434414	0.699095	-0.00369	negligible	0.31085	0.236023	0.862431	-0.129436	-0.151505	-0.0220697	small	small	negligible	0.886791	0.113209		0.0333743
SM(44:1)	sphingolipids	1.61815	1.63109	1.33221	1.008	0.823297	0.816764	0.0642547	0.264738	0.00953	negligible	0.980368	0.0409716	0.0434439	-0.00157002	-0.130771	-0.129201	negligible	small	small	0.978548	0.0214524		1.22536	1.28894	1.51906	1.05189	1.23969	1.17853	0.145839	0.399216	0.0206	small	0.200879	0.0543649	0.510375	0.163638	0.24757	0.0839324	small	small	negligible	0.0295965	0.970403		0.0350763
PC-O(36:6)	glycerophospholipids	4.12585	4.48342	4.24596	1.08667	1.02911	0.947036	0.167709	0.425944	0.00429	negligible	0.26414	0.445149	0.0605301	0.071305	-0.0487334	-0.120038	negligible	negligible	small	0.782675	0.217325		4.13202	3.88497	3.50383	0.94021	0.84797	0.901894	0.020956	0.172093	0.0637	medium	0.510092	0.00715712	0.0393503	-0.0839886	-0.349541	-0.265552	negligible	medium	small	0.996656	0.00334401		0.0366586
TG(49:2)	glycerides	5.04126	4.85327	4.00541	0.962709	0.794525	0.825302	0.108649	0.353378	0.00666	negligible	0.784638	0.0516831	0.0940709	-0.0174365	-0.124464	-0.107028	negligible	small	small	0.971869	0.0281314		2.938	3.96421	5.36338	1.34929	1.82552	1.35295	0.0674261	0.292255	0.0377	small	0.169102	0.0206885	0.335181	0.176051	0.299104	0.123053	small	small	small	0.0100611	0.989939		0.0388901
PC(42:7)	glycerophospholipids	1.47824	2.18519	1.55683	1.47824	1.05317	0.712445	0.0157392	0.170613	0.0172	small	0.0169881	0.82312	0.00911621	0.152887	-0.0142622	-0.167149	small	negligible	small	0.594758	0.405242		1.39602	1.72991	1.87203	1.23917	1.34098	1.08216	0.661534	0.811203	-0.013	negligible	0.369316	0.628005	0.678344	0.11459	0.0617478	-0.0528419	small	negligible	negligible	0.307022	0.692978		0.0398611
PC(34:5)	glycerophospholipids	2.36259	2.27873	2.19386	0.964507	0.928582	0.962753	0.096443	0.353378	0.00732	negligible	0.597027	0.0375093	0.119948	-0.0337369	-0.133112	-0.0993747	negligible	small	negligible	0.98079	0.0192095		2.49306	2.4791	1.99355	0.994401	0.799642	0.804144	0.101891	0.336737	0.0285	small	0.307456	0.0328471	0.256909	-0.130352	-0.275256	-0.144903	small	small	small	0.982677	0.0173234		0.0429085
TG(48:1)	glycerides	39.0764	42.8406	32.4706	1.09633	0.830952	0.757941	0.0398846	0.240194	0.0121	small	0.848911	0.0355103	0.0219561	0.012155	-0.134548	-0.146703	negligible	small	small	0.979585	0.0204149		30.2799	41.0312	43.1128	1.35507	1.42381	1.05073	0.357537	0.633789	0.000634	negligible	0.3233	0.166981	0.690043	0.12613	0.176941	0.0508107	small	small	negligible	0.0828776	0.917122		0.0433742
LPC(22:6)	glycerophospholipids	2.61837	2.46813	2.3033	0.942624	0.879672	0.933216	0.0250035	0.197186	0.0147	small	0.380861	0.00762092	0.0717513	-0.0559391	-0.171081	-0.115142	negligible	small	small	0.996338	0.00366207		2.4642	2.22458	2.21363	0.902757	0.898314	0.995078	0.551765	0.767157	-0.00901	negligible	0.288355	0.484079	0.715681	-0.135642	-0.0892385	0.046404	small	negligible	negligible	0.758599	0.241401		0.0452033
CE(18:3)	cholesterol esters	161.303	159.992	144.673	0.99187	0.896897	0.904249	0.145482	0.40645	0.00507	negligible	0.716702	0.0641003	0.136051	-0.0231536	-0.118404	-0.0952507	negligible	small	negligible	0.968977	0.0310232		154.177	163.481	131.446	1.06035	0.852565	0.804045	0.0508059	0.253149	0.044	small	0.881741	0.0400144	0.0280306	0.0189466	-0.264641	-0.283588	negligible	small	small	0.979768	0.0202319		0.0468654
SM(41:1)	sphingolipids	16.1798	16.3614	15.2477	1.01122	0.94239	0.93193	0.018835	0.180441	0.0162	small	0.795209	0.0208462	0.0102532	0.0165606	-0.147969	-0.16453	negligible	small	small	0.98824	0.0117599		17.3126	15.5862	16.0946	0.900281	0.929647	1.03262	0.707564	0.834193	-0.0145	negligible	0.485276	0.468038	0.977701	-0.0889934	-0.0925531	-0.00355974	negligible	negligible	negligible	0.751951	0.248049		0.0511021
Ala	aminoacids	384.051	379.689	362.517	0.988642	0.943931	0.954775	0.0526574	0.259458	0.0106	small	0.864581	0.0289494	0.0438878	-0.0108813	-0.139809	-0.128928	negligible	small	small	0.985723	0.0142772		353.446	362.889	384.272	1.02672	1.08722	1.05892	0.334175	0.62208	0.00214	negligible	0.899081	0.182821	0.227436	0.016152	0.170493	0.154341	negligible	small	small	0.0796941	0.920306		0.0525289
H1	sugars	7946.24	7861.53	7645.18	0.98934	0.962113	0.97248	0.17931	0.432635	0.00393	negligible	0.475372	0.0662465	0.260163	-0.045555	-0.117458	-0.0719029	negligible	small	negligible	0.967376	0.0326241		7800.47	7566.47	8586.07	0.970001	1.10071	1.13475	0.0383701	0.250538	0.0502	small	0.904195	0.0298967	0.0222001	-0.0153294	0.280221	0.295551	negligible	small	small	0.0182507	0.981749		0.0525738
CE(22:5)	cholesterol esters	40.0845	42.8786	40.2643	1.06971	1.00449	0.939031	0.135844	0.401973	0.00544	negligible	0.0598148	0.716652	0.128173	0.120375	0.0231579	-0.0972175	small	negligible	negligible	0.348782	0.651218		43.2465	41.8936	37.9697	0.968715	0.877982	0.906336	0.0779674	0.292443	0.0345	small	0.415035	0.150272	0.0256083	0.103994	-0.18427	-0.288264	small	small	small	0.923664	0.0763364		0.0538109
PC(36:5)	glycerophospholipids	211.14	206.416	194.331	0.977626	0.920388	0.941452	0.0410692	0.241951	0.012	small	0.803997	0.0211547	0.0394522	-0.0158347	-0.147611	-0.131777	negligible	small	small	0.988074	0.0119259		205.196	188.172	198.855	0.917033	0.969096	1.05677	0.459157	0.710798	-0.00493	negligible	0.274968	0.293733	0.966397	-0.139495	-0.134129	0.00536517	small	small	negligible	0.84927	0.15073		0.0560735
PC-O(40:7)	glycerophospholipids	6.42074	6.99273	6.28477	1.08908	0.978823	0.898758	0.0565623	0.264283	0.0102	small	0.112616	0.440583	0.018679	0.101398	-0.0492241	-0.150622	small	negligible	small	0.781619	0.218381		6.93127	6.46005	6.22648	0.932015	0.898317	0.963843	0.338053	0.62208	0.00188	negligible	0.45873	0.14393	0.467279	-0.0945059	-0.187217	-0.0927115	negligible	small	negligible	0.934232	0.0657681		0.056553
Lys	aminoacids	175.332	173.049	165.37	0.986979	0.943178	0.955621	0.10632	0.353378	0.00678	negligible	0.428	0.0361122	0.191049	-0.0505918	-0.134108	-0.0835166	negligible	small	negligible	0.981533	0.0184671		165.05	154.67	170.198	0.937108	1.03119	1.1004	0.137843	0.386841	0.0218	small	0.547214	0.177008	0.0525076	-0.0767366	0.172808	0.249545	negligible	small	small	0.0918339	0.908166		0.0565599
DG(38:5)	glycerides	1.5691	1.60766	1.41122	1.02457	0.89938	0.877809	0.128167	0.399233	0.00576	negligible	0.47201	0.199098	0.0455477	0.0459028	-0.0820212	-0.127924	negligible	negligible	small	0.896804	0.103196		1.15736	1.57377	1.3625	1.3598	1.17725	0.865751	0.104942	0.342643	0.0279	small	0.0340491	0.25707	0.31438	0.273344	0.144854	-0.12849	small	small	small	0.133063	0.866937		0.0590921
Glu	aminoacids	67.1695	61.3704	59.5475	0.913665	0.886526	0.970297	0.24844	0.484369	0.00215	negligible	0.449568	0.0961159	0.362722	-0.0482612	-0.106365	-0.0581042	negligible	small	negligible	0.947995	0.0520051		75.6777	60.4578	58.0698	0.798885	0.76733	0.960501	0.0206055	0.172093	0.064	medium	0.0111236	0.0192653	0.834813	-0.329227	-0.302667	0.0265605	medium	medium	negligible	0.991519	0.00848077		0.0607282
c4-OH-Pro	biogenic amines	0.253761	0.271245	0.287917	1.0689	1.1346	1.06147	0.101688	0.353378	0.00703	negligible	0.0800699	0.0523591	0.848357	0.111904	0.124105	0.0122001	small	small	negligible	0.024888	0.975112		0.248696	0.221667	0.394902	0.891319	1.58789	1.78151	0.170101	0.43488	0.0171	small	0.352288	0.337888	0.0608365	-0.118746	0.122362	0.241108	small	small	small	0.189935	0.810065		0.0612587
PC-O(36:5)	glycerophospholipids	16.9274	17.0865	16.3863	1.0094	0.968033	0.959019	0.24662	0.484304	0.00219	negligible	0.415598	0.390414	0.0948088	0.051963	-0.0548244	-0.106787	negligible	negligible	small	0.80687	0.19313		17.3887	16.4419	14.4156	0.94555	0.829021	0.876761	0.0224997	0.179336	0.0621	medium	0.827424	0.01196	0.0211319	-0.0277676	-0.325806	-0.298039	negligible	medium	small	0.995132	0.00486849		0.0623758
AC(5:0-DC)	acylcarnitines	0.127933	0.119981	0.131561	0.937843	1.02836	1.09652	0.197028	0.44995	0.00341	negligible	0.190988	0.674055	0.0842921	-0.083528	0.0268374	0.110365	negligible	negligible	small	0.338558	0.661442		0.123193	0.126779	0.143811	1.02911	1.16737	1.13434	0.0474944	0.252424	0.0455	small	0.567974	0.0176295	0.0683754	0.0727897	0.307063	0.234273	negligible	medium	small	0.0110457	0.988954		0.0650268
Kynurenine	biogenic amines	2.12809	2.13932	1.98319	1.00527	0.931911	0.927022	0.239575	0.473904	0.00234	negligible	0.814196	0.18306	0.117488	0.0149949	-0.0850475	-0.100042	negligible	negligible	small	0.902327	0.0976731		2.08844	1.93468	2.25861	0.926376	1.08148	1.16743	0.0330176	0.22943	0.0536	small	0.798267	0.0313949	0.0165372	-0.0325562	0.277649	0.310205	negligible	small	medium	0.0170235	0.982977		0.0706118
CE(18:1)	cholesterol esters	804.094	839.253	828.07	1.04372	1.02982	0.986676	0.329632	0.574579	0.0006	negligible	0.196726	0.995709	0.198591	0.0824572	0.000343095	-0.0821141	negligible	negligible	negligible	0.491239	0.508761		879.56	864.308	756.305	0.98266	0.859868	0.875042	0.0118889	0.128875	0.0763	medium	0.538881	0.00420201	0.0225694	-0.078342	-0.373057	-0.294715	negligible	medium	small	0.997975	0.00202515		0.0727695
PC-O(34:4)	glycerophospholipids	1.36653	1.51733	1.42518	1.11035	1.04292	0.939269	0.210929	0.44995	0.00304	negligible	0.0787323	0.326267	0.435873	0.112406	0.0626724	-0.0497334	small	negligible	negligible	0.164585	0.835415		1.35518	1.49481	1.07405	1.10304	0.792556	0.71852	0.0513772	0.253149	0.0437	small	0.621374	0.0651601	0.0203019	0.0629432	-0.237106	-0.30005	negligible	small	medium	0.969442	0.0305584		0.0731873
TG(48:3)	glycerides	8.56206	9.15453	5.95345	1.0692	0.695329	0.650328	0.065072	0.264738	0.00947	negligible	0.89021	0.0505772	0.0364443	0.00880714	-0.125061	-0.133868	negligible	small	small	0.973724	0.0262764		2.92848	3.6775	6.5392	1.25577	2.23297	1.77817	0.409424	0.689155	-0.00238	negligible	0.352161	0.199516	0.721792	0.118777	0.164139	0.0453621	small	small	negligible	0.0895304	0.91047		0.0750833
PC-O(30:0)	glycerophospholipids	0.269971	0.314179	0.294318	1.16375	1.09019	0.936785	0.209921	0.44995	0.00307	negligible	0.0793375	0.29715	0.474823	0.112178	0.0665664	-0.0456117	small	negligible	negligible	0.144968	0.855032		0.365583	0.321601	0.276471	0.879693	0.756246	0.85967	0.0566655	0.271062	0.0416	small	0.0950635	0.0194665	0.490651	-0.214251	-0.302149	-0.087898	small	medium	negligible	0.988538	0.0114623		0.0760799
SM(42:3)	sphingolipids	28.9023	33.8999	30.2106	1.17291	1.04527	0.891171	0.198778	0.44995	0.00336	negligible	0.147205	0.845352	0.100264	0.0926114	-0.0124449	-0.105056	negligible	negligible	small	0.587095	0.412905		27.6418	18.1973	27.4405	0.658324	0.992718	1.50795	0.0656482	0.292255	0.0383	small	0.0259308	0.618993	0.0808352	-0.28762	-0.0633738	0.224246	small	negligible	small	0.702818	0.297182		0.0763355
PC-O(40:5)	glycerophospholipids	2.26781	2.44531	2.38754	1.07827	1.0528	0.976376	0.0575496	0.264338	0.0101	small	0.019228	0.110617	0.452422	0.149925	0.101968	-0.0479577	small	small	negligible	0.0570539	0.942946		2.54199	2.34765	2.27984	0.923548	0.896871	0.971115	0.489319	0.740812	-0.00634	negligible	0.53431	0.236631	0.571751	-0.0792278	-0.151307	-0.0720795	negligible	small	negligible	0.882678	0.117322		0.079409
PC(41:8)	glycerophospholipids	1.4331	1.38728	1.32789	0.968025	0.926586	0.957192	0.138401	0.401973	0.00534	negligible	0.950333	0.079709	0.0909389	-0.0039741	-0.112039	-0.108065	negligible	small	small	0.961416	0.0385844		1.40624	1.39998	1.50398	0.995542	1.0695	1.07429	0.158215	0.427766	0.0188	small	0.452051	0.24567	0.0575356	-0.0959211	0.148406	0.244327	negligible	small	small	0.128806	0.871194		0.0803566
TG(52:6)	glycerides	4.48965	4.84155	3.70766	1.07838	0.825824	0.765801	0.0187279	0.180441	0.0163	small	0.687938	0.0258833	0.00866932	0.0256289	-0.14263	-0.168259	negligible	small	small	0.985885	0.0141153		4.58634	4.85179	4.21828	1.05788	0.919748	0.869427	0.888257	0.951453	-0.0196	negligible	0.759132	0.635716	0.867151	-0.0390595	-0.0603647	-0.0213052	negligible	negligible	negligible	0.697916	0.302084		0.0839325
Asp	aminoacids	19.2621	19.7079	19.6477	1.02315	1.02002	0.996944	0.652251	0.829859	-0.00313	negligible	0.612262	0.357415	0.678984	0.0323432	0.0587504	0.0264073	negligible	negligible	negligible	0.175936	0.824064		23.3651	20.2023	18.5388	0.864635	0.793438	0.917657	0.000368496	0.0166437	0.153	large	0.00347115	6.41569e-05	0.236553	-0.381254	-0.532587	-0.151333	medium	large	small	0.99997	3.03853e-05		0.0869394
PC-O(38:5)	glycerophospholipids	19.8313	20.7739	19.8622	1.04753	1.00156	0.956116	0.168161	0.425944	0.00428	negligible	0.130656	0.822391	0.0827784	0.0965878	-0.014322	-0.11091	negligible	negligible	small	0.579049	0.420951		21.1218	19.9273	18.691	0.943448	0.884914	0.937957	0.127175	0.374614	0.0236	small	0.468148	0.045454	0.196913	-0.0925302	-0.257633	-0.165103	negligible	small	small	0.979421	0.0205793		0.0876254
DG(41:1)	glycerides	5.4251	5.6779	5.0776	1.0466	0.935947	0.894274	0.104936	0.353378	0.00685	negligible	0.524144	0.150184	0.0382681	0.0406507	-0.0919326	-0.132583	negligible	negligible	small	0.921866	0.0781336		5.35321	5.32716	5.27632	0.995134	0.985638	0.990457	0.286418	0.574958	0.00556	negligible	0.977477	0.177567	0.168796	0.00359549	-0.172583	-0.176179	negligible	small	small	0.908166	0.0918339		0.0881888
xLeu	aminoacids	203.799	197.593	189.403	0.969548	0.929361	0.958551	0.1719	0.427386	0.00416	negligible	0.310075	0.0611199	0.389287	-0.064808	-0.119763	-0.054955	negligible	small	negligible	0.969102	0.030898		189.477	180.353	203.35	0.951846	1.07322	1.12751	0.125015	0.374614	0.024	small	0.509639	0.176541	0.0459127	-0.0840788	0.172997	0.257075	negligible	small	small	0.0941811	0.905819		0.0889283
Met	aminoacids	24.9851	23.0256	22.6745	0.921575	0.907524	0.984753	0.0937384	0.353378	0.00747	negligible	0.20292	0.0304111	0.370004	-0.0813268	-0.138554	-0.0572271	negligible	small	negligible	0.985949	0.014051		24.3366	23.3708	26.2613	0.960318	1.07909	1.12368	0.353185	0.633789	0.000906	negligible	0.760318	0.172666	0.288101	0.0388609	0.174575	0.135714	negligible	small	small	0.0839598	0.91604		0.0922707
PC-O(40:6)	glycerophospholipids	3.6046	3.70498	3.51982	1.02785	0.97648	0.950023	0.140532	0.401973	0.00526	negligible	0.186169	0.535847	0.0526403	0.084446	-0.03951	-0.123956	negligible	negligible	small	0.72401	0.27599		3.55151	3.59936	3.0114	1.01347	0.847921	0.836649	0.206294	0.503655	0.0129	small	0.984928	0.127275	0.12272	0.00240582	-0.195473	-0.197879	negligible	small	small	0.940347	0.0596533		0.0950635
SM(43:1)	sphingolipids	5.46531	5.12566	4.68967	0.937853	0.85808	0.914941	0.0132893	0.156583	0.0181	small	0.407052	0.00418924	0.0409198	-0.0529221	-0.183727	-0.130805	negligible	small	small	0.997871	0.00212934		4.80105	4.84825	5.40574	1.00983	1.12595	1.11499	0.962166	0.976581	-0.0214	negligible	0.805656	0.820058	0.985183	0.0313385	0.0289734	-0.00236517	negligible	negligible	negligible	0.400129	0.599871		0.0960057
Creatinine	biogenic amines	75.7066	78.9464	73.7316	1.04279	0.973912	0.933944	0.180398	0.432635	0.00389	negligible	0.643674	0.18647	0.0748415	0.0295167	-0.0843881	-0.113905	negligible	negligible	small	0.902944	0.097056		71.7439	77.5441	82.6211	1.08085	1.15161	1.06547	0.139223	0.386841	0.0216	small	0.883094	0.100358	0.0740014	-0.0187282	0.210844	0.229572	negligible	small	small	0.0512516	0.948748		0.0990169
PC-O(42:6)	glycerophospholipids	0.917283	1.11184	1.13414	1.2121	1.23641	1.02006	0.0459853	0.24471	0.0114	small	0.0146433	0.104652	0.409345	0.156381	0.103717	-0.0526636	small	small	negligible	0.052966	0.947034		0.956659	0.941771	0.869073	0.984437	0.908446	0.922808	0.703532	0.834193	-0.0144	negligible	0.548243	0.426457	0.844881	-0.0765394	-0.101459	-0.0249198	negligible	small	negligible	0.788304	0.211696		0.100663
TG(56:7)	glycerides	16.7428	17.3292	14.7869	1.03502	0.883181	0.853297	0.0559238	0.264283	0.0103	small	0.682214	0.0643454	0.0240873	0.026126	-0.118295	-0.144421	negligible	small	small	0.970452	0.0295479		15.9849	14.1117	16.8025	0.882813	1.05115	1.19068	0.632662	0.810356	-0.012	negligible	0.478957	0.848356	0.369088	-0.09029	0.0243545	0.114645	negligible	negligible	small	0.420342	0.579658		0.102035
TG(49:1)	glycerides	6.32857	6.00476	5.40699	0.948833	0.854377	0.90045	0.251704	0.486153	0.00207	negligible	0.297944	0.101224	0.548378	-0.066457	-0.104759	-0.0383024	negligible	small	negligible	0.94941	0.0505898		4.20998	5.39324	6.91628	1.28106	1.64283	1.2824	0.0711765	0.292255	0.0365	small	0.0987555	0.0263765	0.556926	0.211859	0.286741	0.0748813	small	small	negligible	0.0134548	0.986545		0.104724
SM(37:1)	sphingolipids	3.01994	2.88104	2.81962	0.954005	0.933665	0.978679	0.102549	0.353378	0.00698	negligible	0.161641	0.0361468	0.483995	-0.0894144	-0.134083	-0.0446689	negligible	small	negligible	0.981815	0.018185		2.76017	2.64403	3.07313	0.957922	1.11338	1.16229	0.391182	0.67485	-0.00136	negligible	0.764155	0.316986	0.194474	-0.0382193	0.127796	0.166015	negligible	small	small	0.164314	0.835686		0.108007
AC(18:2)	acylcarnitines	0.0732264	0.0712265	0.0703214	0.972688	0.960328	0.987293	0.818438	0.910714	-0.00437	negligible	0.946777	0.564058	0.609974	-0.00425907	-0.0368105	-0.0325514	negligible	negligible	negligible	0.707908	0.292092		0.0823012	0.0697537	0.0580932	0.847541	0.70586	0.832833	5.37816e-05	0.00485827	0.196	large	0.00510085	3.83411e-06	0.0430544	-0.364616	-0.625247	-0.26063	medium	large	small	0.999996	3.81492e-06		0.110153
PC(35:4)	glycerophospholipids	2.88185	2.71484	2.57343	0.942044	0.892978	0.947915	0.0638839	0.264738	0.00957	negligible	0.131766	0.0207822	0.417645	-0.0963091	-0.148044	-0.051735	negligible	small	negligible	0.990705	0.00929545		2.7357	2.71018	3.02349	0.99067	1.1052	1.11561	0.628384	0.810356	-0.0119	negligible	0.947931	0.428588	0.391696	-0.0083169	0.100991	0.109308	negligible	small	small	0.226273	0.773727		0.112457
PC(30:0)	glycerophospholipids	4.09722	4.03139	3.79511	0.983933	0.926266	0.941391	0.154444	0.415048	0.00474	negligible	0.407173	0.0542442	0.27151	-0.0529083	-0.123122	-0.0702133	negligible	small	negligible	0.973117	0.0268831		4.05786	4.07027	3.56082	1.00306	0.877513	0.874838	0.236171	0.543234	0.00985	negligible	0.909896	0.129006	0.159466	-0.0144131	-0.194577	-0.180164	negligible	small	small	0.937496	0.0625035		0.113032
PC(42:2)	glycerophospholipids	0.542632	0.676925	0.400515	1.24748	0.738097	0.591669	0.154686	0.415048	0.00473	negligible	0.825613	0.120571	0.0764818	0.0140579	-0.0992074	-0.113265	negligible	negligible	small	0.939694	0.0603064		0.350864	0.406427	0.711746	1.15836	2.02856	1.75123	0.236537	0.543234	0.00981	negligible	0.846712	0.121052	0.173691	0.0246219	0.198777	0.174155	negligible	small	small	0.0591081	0.940892		0.113309
PC(33:4)	glycerophospholipids	1.53911	1.54979	1.4934	1.00694	0.970301	0.963611	0.0599307	0.264738	0.00992	negligible	0.879284	0.0479144	0.0332793	0.00969007	-0.126545	-0.136235	negligible	small	small	0.975007	0.0249925		1.53342	1.47756	1.5419	0.963568	1.00553	1.04354	0.673943	0.822696	-0.0135	negligible	0.448119	0.996281	0.445348	-0.0967599	0.000593619	0.0973535	negligible	negligible	negligible	0.507034	0.492966		0.116472
PC-O(36:3)	glycerophospholipids	7.33647	7.47428	7.1595	1.01878	0.975878	0.957886	0.325303	0.574579	0.000672	negligible	0.362446	0.565903	0.138016	0.0581377	-0.0366363	-0.0947739	negligible	negligible	negligible	0.711898	0.288102		8.02749	7.30287	5.89607	0.909732	0.734484	0.807364	0.0440849	0.252424	0.0471	small	0.211606	0.0121472	0.196411	-0.15978	-0.32507	-0.16529	small	medium	small	0.996204	0.00379627		0.118232
Trp	aminoacids	66.0594	66.0487	62.6933	0.999837	0.949044	0.949199	0.021555	0.188759	0.0155	small	0.222602	0.005631	0.118849	-0.0778937	-0.177565	-0.0996717	negligible	small	negligible	0.99717	0.00282962		65.5746	60.3224	62.6121	0.919905	0.954822	1.03796	0.947872	0.976581	-0.021	negligible	0.748722	0.845381	0.900227	-0.0408062	-0.0248386	0.0159676	negligible	negligible	negligible	0.571368	0.428632		0.119811
PC-O(34:3)	glycerophospholipids	8.61759	8.40619	8.11556	0.975469	0.941744	0.965427	0.368728	0.594793	-1.26e-05	negligible	0.675454	0.338311	0.169115	0.0267151	-0.0611285	-0.0878436	negligible	negligible	negligible	0.829346	0.170654		8.58861	8.87932	7.32402	1.03385	0.852759	0.82484	0.0319039	0.227801	0.0543	small	0.953826	0.0201218	0.0232889	-0.00737413	-0.300496	-0.293122	negligible	medium	small	0.991355	0.00864488		0.123761
AC(0:0)	acylcarnitines	49.064	48.6751	46.3744	0.992074	0.945182	0.952734	0.0928782	0.353378	0.00752	negligible	0.460262	0.0319409	0.158156	-0.0471294	-0.137295	-0.0901656	negligible	small	negligible	0.983357	0.0166427		47.3312	49.4085	44.991	1.04389	0.950558	0.910594	0.521554	0.751815	-0.00776	negligible	0.483815	0.674138	0.263604	0.0892925	-0.0535755	-0.142868	negligible	negligible	small	0.675423	0.324577		0.125891
AC(18:1)	acylcarnitines	0.193171	0.190887	0.185608	0.988174	0.960846	0.972345	0.789761	0.900712	-0.00417	negligible	0.942976	0.579413	0.531498	0.00456371	-0.0353688	-0.0399325	negligible	negligible	negligible	0.710979	0.289021		0.235377	0.176383	0.16433	0.749363	0.698156	0.931667	0.000182364	0.00988412	0.169	large	0.00329143	2.36054e-05	0.153278	-0.383514	-0.566421	-0.182907	medium	large	small	0.999981	1.87268e-05		0.1296
PC(36:6)	glycerophospholipids	7.45199	7.1931	6.74711	0.965259	0.90541	0.937998	0.0491797	0.251466	0.011	small	0.281083	0.0142807	0.167688	-0.0688254	-0.156965	-0.0881395	negligible	small	negligible	0.992884	0.00711613		7.18024	6.00293	6.69648	0.836036	0.932627	1.11554	0.806342	0.898136	-0.0174	negligible	0.524392	0.672214	0.830578	-0.0811636	-0.0539116	0.027252	negligible	negligible	negligible	0.64442	0.35558		0.131878
LPC(16:0)	glycerophospholipids	56.1951	56.057	54.2758	0.997542	0.965846	0.968226	0.388506	0.615702	-0.000298	negligible	0.980941	0.229961	0.239339	-0.00152418	-0.0766664	-0.0751422	negligible	negligible	negligible	0.889375	0.110625		57.1132	54.443	49.831	0.953248	0.872495	0.915286	0.0411023	0.250538	0.0487	small	0.330042	0.0119241	0.115977	-0.124375	-0.325949	-0.201573	small	medium	small	0.994388	0.00561179		0.146117
SM(36:1)	sphingolipids	45.6876	46.2066	43.7923	1.01136	0.958516	0.947749	0.169749	0.425944	0.00423	negligible	0.899493	0.117841	0.0911197	0.00805831	-0.099946	-0.108004	negligible	negligible	small	0.939586	0.0604137		47.071	41.9657	45.6996	0.891541	0.970866	1.08898	0.323285	0.613631	0.00287	negligible	0.136294	0.493237	0.417108	-0.190904	-0.087373	0.103531	small	negligible	small	0.736068	0.263932		0.149733
PC(40:2)	glycerophospholipids	0.516782	0.51269	0.467714	0.992081	0.90505	0.912274	0.327671	0.574579	0.000632	negligible	0.653237	0.14544	0.313499	-0.028668	-0.0930184	-0.0643504	negligible	negligible	negligible	0.923167	0.0768328		0.580953	0.537622	0.474869	0.925414	0.817396	0.883276	0.079017	0.292443	0.0342	small	0.153014	0.0259348	0.412394	-0.183026	-0.287612	-0.104586	small	small	small	0.987732	0.0122685		0.1507
Gly	aminoacids	241.399	261.89	244.586	1.08488	1.0132	0.933929	0.133519	0.401973	0.00554	negligible	0.0506099	0.555282	0.17127	0.125044	0.037643	-0.0874005	small	negligible	negligible	0.268254	0.731746		252.624	235.754	242.427	0.933223	0.959635	1.0283	0.462629	0.710798	-0.00509	negligible	0.225533	0.429744	0.670319	-0.15498	-0.100737	0.0542431	small	small	negligible	0.784196	0.215804		0.154729
PC-O(40:8)	glycerophospholipids	8.24191	8.77369	8.28119	1.06452	1.00477	0.943866	0.175598	0.428712	0.00404	negligible	0.129493	0.855151	0.0895654	0.0968817	-0.0116472	-0.108529	negligible	negligible	small	0.571673	0.428327		8.11752	7.65681	7.27735	0.943246	0.896499	0.950441	0.324064	0.613631	0.00282	negligible	0.467067	0.136307	0.441684	-0.0927558	-0.190898	-0.0981417	negligible	small	negligible	0.937496	0.0625035		0.154783
Pro	aminoacids	227.632	236.132	218.823	1.03734	0.9613	0.926696	0.144573	0.40645	0.0051	negligible	0.959403	0.0935103	0.0840302	0.00324767	-0.107211	-0.110459	negligible	small	small	0.953821	0.046179		227.583	225.171	247.294	0.989399	1.08661	1.09825	0.42437	0.697613	-0.00317	negligible	0.782279	0.216382	0.335752	0.0352016	0.158109	0.122907	negligible	small	small	0.113209	0.886791		0.155426
SM(38:2)	sphingolipids	9.95867	9.99638	9.36655	1.00379	0.940542	0.936995	0.0341033	0.21515	0.013	small	0.75	0.0373472	0.0165144	0.020331	-0.133226	-0.153557	negligible	small	small	0.980066	0.0199339		8.85293	9.50305	9.28602	1.07344	1.04892	0.977162	0.94118	0.976581	-0.0209	negligible	0.731185	0.863581	0.863581	-0.0437667	-0.0218834	0.0218834	negligible	negligible	negligible	0.554698	0.445302		0.155846
AC(8:0)	acylcarnitines	0.138735	0.144131	0.139244	1.03889	1.00367	0.966094	0.576875	0.766771	-0.00246	negligible	0.685008	0.526855	0.299313	0.0258832	-0.0403854	-0.0662686	negligible	negligible	negligible	0.741406	0.258594		0.196598	0.13237	0.145654	0.673306	0.740875	1.10035	0.00744258	0.091679	0.0867	medium	0.00355957	0.00953692	0.731159	-0.380182	-0.336411	0.043771	medium	medium	negligible	0.994388	0.00561179		0.157202
DG-O(34:1)	glycerides	14.6065	14.9207	13.0687	1.02151	0.894716	0.875876	0.136928	0.401973	0.0054	negligible	0.507436	0.193802	0.0501364	0.0423025	-0.0829999	-0.125302	negligible	negligible	small	0.893713	0.106287		13.054	16.3333	14.6153	1.25121	1.1196	0.894817	0.463932	0.710798	-0.00516	negligible	0.279128	0.295935	0.970132	0.138284	0.133515	-0.00476841	small	small	negligible	0.160846	0.839154		0.158463
DG(34:3)	glycerides	2.35468	2.19878	2.00353	0.933793	0.850874	0.911203	0.175044	0.428712	0.00406	negligible	0.866907	0.126949	0.0904652	0.0106926	-0.0975317	-0.108224	negligible	negligible	small	0.930748	0.0692518		1.90356	2.0206	1.94926	1.06149	1.02401	0.964693	0.357822	0.633789	0.000616	negligible	0.248071	0.194036	0.884318	0.147649	0.166179	0.0185308	small	small	negligible	0.0941811	0.905819		0.164279
PC(33:3)	glycerophospholipids	0.567683	0.531119	0.554572	0.935592	0.976905	1.04416	0.223919	0.463221	0.00271	negligible	0.091822	0.241257	0.605784	-0.10777	-0.0748358	0.0329338	small	negligible	negligible	0.888696	0.111304		0.531427	0.582002	0.492251	1.09517	0.926281	0.84579	0.258902	0.565826	0.00781	negligible	0.537598	0.312533	0.10566	0.0785902	-0.128984	-0.207574	negligible	small	small	0.844266	0.155734		0.171663
PC(36:2)	glycerophospholipids	236.951	231.735	233.859	0.977987	0.98695	1.00917	0.204224	0.44995	0.00322	negligible	0.652817	0.0860483	0.204522	-0.0287051	-0.109744	-0.0810386	negligible	small	negligible	0.956448	0.0435518		232.59	229.729	220.109	0.987698	0.946338	0.958125	0.321684	0.613631	0.00298	negligible	0.293973	0.14753	0.686235	-0.134062	-0.185532	-0.0514703	small	small	negligible	0.932121	0.0678795		0.177572
PC(40:1)	glycerophospholipids	0.720899	0.743012	0.654581	1.03067	0.908007	0.880984	0.212523	0.44995	0.003	negligible	0.582556	0.240711	0.0853242	0.0350759	-0.0749228	-0.109999	negligible	negligible	small	0.878883	0.121117		0.689277	0.697319	0.853062	1.01167	1.23762	1.22335	0.303769	0.592239	0.00426	negligible	0.85082	0.219887	0.157893	-0.0239541	0.156899	0.180853	negligible	small	small	0.105048	0.894952		0.178366
AC(14:2)	acylcarnitines	0.0330932	0.0324084	0.0338262	0.979309	1.02215	1.04375	0.667891	0.830796	-0.00326	negligible	0.83141	0.389729	0.517335	0.0135833	0.0549038	0.0413206	negligible	negligible	negligible	0.195102	0.804898		0.0506906	0.0268308	0.0314061	0.529305	0.619564	1.17052	0.00403728	0.0729401	0.1	medium	0.00254099	0.00403018	0.878125	-0.394389	-0.374859	0.0195305	medium	medium	negligible	0.996436	0.0035637		0.179073
Cer(42:2)	sphingolipids	2.44752	2.522	2.38008	1.03043	0.972445	0.943724	0.231307	0.471309	0.00254	negligible	0.221543	0.6707	0.0997903	0.0780726	-0.0271308	-0.105203	negligible	negligible	small	0.658157	0.341843		2.25442	2.42329	2.56748	1.07491	1.13887	1.0595	0.28641	0.574958	0.00556	negligible	0.977477	0.177562	0.168792	-0.00359553	0.172585	0.176181	negligible	small	small	0.0776236	0.922376		0.187246
AC(4:0)	acylcarnitines	0.157646	0.18584	0.170603	1.17884	1.08219	0.918014	0.140913	0.401973	0.00524	negligible	0.0493247	0.238989	0.428358	0.125751	0.0751984	-0.0505526	small	negligible	negligible	0.119679	0.880321		0.17091	0.18296	0.162677	1.0705	0.951826	0.88914	0.556471	0.767157	-0.0092	negligible	0.303381	0.797295	0.438892	0.131462	0.0327167	-0.098745	small	negligible	negligible	0.382178	0.617822		0.188093
AC(10:1)	acylcarnitines	0.073191	0.0768557	0.0691042	1.05007	0.944163	0.899143	0.426634	0.651323	-0.00081	negligible	0.444532	0.594794	0.195188	0.0487995	-0.0339425	-0.0827421	negligible	negligible	negligible	0.698604	0.301396		0.0952306	0.0586283	0.0555083	0.615645	0.582884	0.946785	0.0663036	0.292255	0.0381	small	0.0593836	0.0320076	0.788796	-0.242506	-0.276628	-0.0341215	small	small	negligible	0.984132	0.0158677		0.197355
AC(14:1)	acylcarnitines	0.108571	0.104729	0.117178	0.964618	1.07928	1.11887	0.657928	0.83051	-0.00318	negligible	0.614363	0.6838	0.362424	-0.0321522	0.0259881	0.0581403	negligible	negligible	negligible	0.34845	0.65155		0.140595	0.102022	0.110227	0.725641	0.784005	1.08043	0.00654759	0.0853136	0.0895	medium	0.00565047	0.00443166	0.933377	-0.360106	-0.370753	-0.0106466	medium	medium	negligible	0.997184	0.00281645		0.197465
PC(39:6)	glycerophospholipids	2.66603	2.87996	2.58423	1.08025	0.969321	0.897315	0.320814	0.574579	0.000748	negligible	0.762847	0.259659	0.153307	0.0192529	-0.0719791	-0.091232	negligible	negligible	negligible	0.87	0.13		2.73672	2.09961	2.4278	0.767199	0.887119	1.15631	0.159426	0.427766	0.0186	small	0.0814428	0.849747	0.119427	-0.223791	-0.0241284	0.199662	small	negligible	small	0.551909	0.448091		0.197508
PC(35:5)	glycerophospholipids	1.8624	1.78264	1.70465	0.957177	0.915299	0.956248	0.126491	0.398595	0.00583	negligible	0.210161	0.0441458	0.445154	-0.0800366	-0.12877	-0.0487329	negligible	small	negligible	0.97737	0.0226303		1.59155	1.77567	1.82404	1.11569	1.14608	1.02724	0.655349	0.810356	-0.0128	negligible	0.685141	0.364346	0.614822	0.0516601	0.11579	0.0641298	negligible	small	negligible	0.195729	0.804271		0.201126
PC-O(36:2)	glycerophospholipids	2.69404	2.81102	2.81715	1.04342	1.0457	1.00218	0.364019	0.594793	5.76e-05	negligible	0.173195	0.304846	0.73621	0.0870082	0.0655134	-0.0214948	negligible	negligible	negligible	0.15844	0.84156		2.80506	2.6446	2.4943	0.942796	0.889213	0.943166	0.11786	0.367127	0.0253	small	0.456253	0.0414673	0.190122	-0.0950294	-0.262693	-0.167663	negligible	small	small	0.982372	0.0176279		0.201159
TG(53:5)	glycerides	2.28017	2.17689	2.06405	0.954703	0.905218	0.948168	0.189161	0.449672	0.00363	negligible	0.458597	0.0698764	0.282596	-0.0473046	-0.115914	-0.0686089	negligible	small	negligible	0.964323	0.0356774		1.85987	2.6989	1.94407	1.45112	1.04527	0.720318	0.441808	0.701893	-0.00407	negligible	0.247278	0.895688	0.304339	0.147898	0.0166982	-0.1312	small	negligible	small	0.449669	0.550331		0.202419
PC(40:9)	glycerophospholipids	33.475	38.4378	30.5079	1.14825	0.911364	0.793696	0.162045	0.425944	0.00448	negligible	0.43801	0.261296	0.0580246	0.0495019	-0.0717319	-0.121234	negligible	negligible	small	0.866941	0.133059		24.7042	23.9617	31.0183	0.969941	1.25559	1.2945	0.531839	0.762585	-0.00819	negligible	0.43318	0.768495	0.281911	-0.0999861	0.0374948	0.137481	negligible	negligible	small	0.374134	0.625866		0.203309
AC(6:0)	acylcarnitines	0.0678609	0.0661968	0.0645204	0.975478	0.950775	0.974676	0.613595	0.791829	-0.0028	negligible	0.584055	0.325328	0.662417	-0.0349365	-0.0627943	-0.0278578	negligible	negligible	negligible	0.837627	0.162373		0.0824096	0.0614181	0.0671904	0.745279	0.815323	1.09398	0.0147689	0.141171	0.0714	medium	0.00509532	0.0284578	0.520831	-0.364664	-0.2828	0.0818633	medium	small	negligible	0.98385	0.0161501		0.215363
His	aminoacids	85.7392	94.3014	92.0017	1.09986	1.07304	0.975613	0.274341	0.516295	0.0016	negligible	0.111209	0.534627	0.330159	0.101798	0.0396283	-0.0621696	small	negligible	negligible	0.247982	0.752018		111.474	99.4799	107.495	0.892402	0.964301	1.08057	0.275225	0.574958	0.00645	negligible	0.144286	0.865437	0.195937	-0.187049	-0.0215826	0.165467	small	negligible	small	0.551909	0.448091		0.216748
PC(31:0)	glycerophospholipids	0.660961	0.607299	0.640228	0.918812	0.968633	1.05422	0.217721	0.453865	0.00287	negligible	0.0820502	0.449046	0.324841	-0.111175	-0.0483169	0.0628577	small	negligible	negligible	0.78003	0.21997		0.60057	0.73716	0.848315	1.22743	1.41252	1.15079	0.426863	0.697613	-0.0033	negligible	0.272565	0.252819	0.962637	0.1402	0.146165	0.00596594	small	small	negligible	0.117322	0.882678		0.223971
PC(39:7)	glycerophospholipids	2.86574	2.90276	2.79812	1.01292	0.976404	0.963953	0.34179	0.586235	0.000402	negligible	0.579363	0.370105	0.147305	0.0353734	-0.057215	-0.0925884	negligible	negligible	negligible	0.810291	0.189709		3.1079	2.2563	2.91206	0.72599	0.936987	1.29063	0.18324	0.459796	0.0155	small	0.115649	0.969821	0.107323	-0.201757	0.00481809	0.206575	small	negligible	small	0.478906	0.521094		0.225048
DG(42:2)	glycerides	1.99343	2.07569	1.91189	1.04126	0.959096	0.92109	0.252943	0.486153	0.00205	negligible	0.118241	0.759509	0.208644	0.0998368	0.0195324	-0.0803043	negligible	negligible	negligible	0.367865	0.632135		1.93619	1.97405	1.73135	1.01955	0.894208	0.877058	0.346591	0.630111	0.00132	negligible	0.717787	0.300857	0.164017	0.0460446	-0.132154	-0.178199	negligible	small	small	0.845946	0.154054		0.226713
SM(34:2)	sphingolipids	16.2522	16.4468	15.4591	1.01198	0.951201	0.939944	0.404217	0.636878	-0.000515	negligible	0.759807	0.326833	0.198632	0.0195075	-0.0625991	-0.0821066	negligible	negligible	negligible	0.836745	0.163255		16.8259	15.47	15.0654	0.919418	0.895372	0.973847	0.119615	0.368359	0.025	small	0.089689	0.0623725	0.864174	-0.217872	-0.23966	-0.0217872	small	small	negligible	0.965332	0.034668		0.229351
SM(39:2)	sphingolipids	1.87756	1.60571	1.6391	0.855209	0.872992	1.02079	0.163719	0.425944	0.00442	negligible	0.120059	0.0843496	0.863116	-0.0993448	-0.110345	-0.0110001	negligible	small	negligible	0.956199	0.0438007		1.9544	1.62831	2.28688	0.833148	1.17012	1.40445	0.610368	0.79908	-0.0113	negligible	0.598285	0.647658	0.326143	-0.0671504	0.0582367	0.125387	negligible	negligible	small	0.332225	0.667775		0.230069
PC-O(38:3)	glycerophospholipids	0.342269	0.182761	0.0968657	0.533969	0.28301	0.530013	0.201524	0.44995	0.00329	negligible	0.550527	0.0787967	0.244733	-0.0380967	-0.112381	-0.0742848	negligible	small	negligible	0.962674	0.0373262		0.418815	0.17739	0.288005	0.423552	0.687667	1.62357	0.500392	0.741309	-0.00684	negligible	0.694584	0.25173	0.449437	-0.0500257	-0.146504	-0.0964782	negligible	small	negligible	0.880118	0.119882		0.233149
LPC(15:0)	glycerophospholipids	0.451257	0.418345	0.44056	0.927065	0.976296	1.0531	0.202819	0.44995	0.00325	negligible	0.111717	0.134381	0.925163	-0.101653	-0.09566	0.00599306	small	negligible	negligible	0.934602	0.0653981		0.441186	0.426563	0.416929	0.966856	0.945018	0.977414	0.504994	0.743769	-0.00704	negligible	0.474986	0.251774	0.663833	-0.0911098	-0.14649	-0.0553804	negligible	small	negligible	0.87703	0.12297		0.235955
TG(55:6)	glycerides	0.516092	0.553688	0.454867	1.07285	0.881368	0.821522	0.427806	0.651323	-0.000825	negligible	0.593558	0.195808	0.446671	-0.0340565	-0.082627	-0.0485705	negligible	negligible	negligible	0.905686	0.0943144		0.367895	0.347076	0.504834	0.943411	1.37222	1.45454	0.112867	0.364129	0.0263	small	0.422454	0.199589	0.0387016	-0.102343	0.164112	0.266455	small	small	small	0.110282	0.889718		0.240464
SM(36:2)	sphingolipids	6.67909	6.38089	5.95274	0.955352	0.891249	0.932901	0.209658	0.44995	0.00307	negligible	0.612837	0.0858539	0.224818	-0.0322909	-0.109812	-0.0775211	negligible	small	negligible	0.958478	0.0415221		6.38929	5.94554	6.30472	0.930548	0.986764	1.06041	0.500589	0.741309	-0.00685	negligible	0.246036	0.501241	0.623651	-0.14829	-0.0857583	0.0625321	small	negligible	negligible	0.738368	0.261632		0.241172
PC-O(36:4)	glycerophospholipids	21.2348	21.1517	20.4766	0.996084	0.964292	0.968083	0.526343	0.731482	-0.00196	negligible	0.497969	0.65624	0.261817	0.043251	-0.0284025	-0.0716534	negligible	negligible	negligible	0.661114	0.338886		22.2433	21.6443	18.0637	0.973073	0.812099	0.834571	0.0582533	0.272183	0.041	small	0.705149	0.0254257	0.0615566	-0.0482071	-0.288632	-0.240425	negligible	small	small	0.988538	0.0114623		0.252617
SM(33:1)	sphingolipids	8.08365	8.28663	7.80218	1.02511	0.96518	0.941538	0.203507	0.44995	0.00324	negligible	0.565809	0.239462	0.0804377	0.0366452	-0.0751226	-0.111768	negligible	negligible	small	0.881214	0.118786		8.28277	8.36903	7.97468	1.01041	0.962803	0.95288	0.562369	0.769707	-0.00943	negligible	0.585086	0.288471	0.604448	-0.0695891	-0.135609	-0.0660204	negligible	small	negligible	0.866937	0.133063		0.256233
PC-O(32:1)	glycerophospholipids	2.28845	2.28483	2.216	0.998418	0.968342	0.969877	0.577201	0.766771	-0.00246	negligible	0.454555	0.795244	0.313959	0.0477316	-0.0165576	-0.0642892	negligible	negligible	negligible	0.600654	0.399346		2.30634	2.3211	1.90445	1.0064	0.825744	0.820494	0.0392193	0.250538	0.0497	small	0.633901	0.0157318	0.0503158	-0.0606895	-0.312643	-0.251954	negligible	medium	small	0.993152	0.00684824		0.257254
PC-O(32:3)	glycerophospholipids	0.133937	0.143229	0.137041	1.06937	1.02317	0.956797	0.466266	0.684592	-0.0013	negligible	0.237203	0.371467	0.772656	0.0754856	0.0570522	-0.0184334	negligible	negligible	negligible	0.188012	0.811988		0.120894	0.160565	0.115209	1.32815	0.95297	0.717519	0.114594	0.365352	0.0259	small	0.106493	0.732203	0.0514772	0.207072	-0.0435942	-0.250667	small	negligible	small	0.642628	0.357372		0.269142
Val	aminoacids	244.71	242.037	238.506	0.989077	0.97465	0.985414	0.2372	0.472655	0.0024	negligible	0.506927	0.0926778	0.307663	-0.0423532	-0.107486	-0.0651324	negligible	small	negligible	0.956448	0.0435518		251.585	225.551	232.097	0.896521	0.922538	1.02902	0.519968	0.751815	-0.00769	negligible	0.257711	0.584758	0.556261	-0.144658	-0.06965	0.0750077	small	negligible	negligible	0.719682	0.280318		0.274818
PC(38:2)	glycerophospholipids	5.23512	5.51015	5.66006	1.05254	1.08117	1.02721	0.373595	0.599078	-8.42e-05	negligible	0.855916	0.195848	0.265953	-0.011585	-0.0826195	-0.0710345	negligible	negligible	negligible	0.903098	0.0969022		7.01309	2.03312	1.04897	0.289904	0.149573	0.515938	0.233483	0.543234	0.0101	small	0.474096	0.0912201	0.325598	-0.091294	-0.216823	-0.125529	negligible	small	small	0.958009	0.0419911		0.275083
Thr	aminoacids	118.552	116.537	114.875	0.983007	0.968988	0.985739	0.210075	0.44995	0.00306	negligible	0.204556	0.089722	0.667135	-0.0810323	-0.108476	-0.0274434	negligible	small	negligible	0.956531	0.0434691		124.823	121.007	110.195	0.969432	0.882811	0.910649	0.598312	0.794816	-0.0108	negligible	0.751026	0.326027	0.505031	-0.0404189	-0.125417	-0.0849985	negligible	small	negligible	0.847614	0.152386		0.275937
PC(40:4)	glycerophospholipids	4.91105	5.09979	4.78889	1.03843	0.975126	0.939038	0.150798	0.414099	0.00487	negligible	0.385506	0.28203	0.0523964	0.055395	-0.0686898	-0.124085	negligible	negligible	small	0.860477	0.139523		4.61607	4.66555	4.75659	1.01072	1.03044	1.01951	0.783534	0.881069	-0.0168	negligible	0.863312	0.622068	0.5063	-0.021927	0.0628178	0.0847448	negligible	negligible	negligible	0.311995	0.688005		0.280972
CE(17:1)	cholesterol esters	16.1084	15.2102	14.7552	0.944245	0.915994	0.970081	0.366457	0.594793	2.12e-05	negligible	0.183961	0.27815	0.806536	-0.0848724	-0.0692471	0.0156254	negligible	negligible	negligible	0.86924	0.13076		16.9296	16.6114	15.5782	0.981202	0.920172	0.937801	0.261038	0.56593	0.00762	negligible	0.292866	0.108703	0.575454	-0.134372	-0.205757	-0.0713851	small	small	negligible	0.950936	0.049064		0.283113
SM(40:1)	sphingolipids	1.58305	1.30691	1.17598	0.825569	0.742856	0.899811	0.37712	0.601174	-0.000136	negligible	0.940485	0.242647	0.213929	0.00476346	-0.0746148	-0.0793782	negligible	negligible	negligible	0.883863	0.116137		14.4582	3.28524	11.2809	0.227223	0.78024	3.4338	0.251509	0.560724	0.00845	negligible	0.102603	0.299141	0.546803	-0.209443	-0.132627	0.0768156	small	small	negligible	0.842574	0.157426		0.286924
DG-O(32:2)	glycerides	2.56766	2.51775	2.38503	0.980561	0.928873	0.947287	0.101165	0.353378	0.00705	negligible	0.864351	0.0777311	0.0531558	0.0108999	-0.112786	-0.123686	negligible	small	small	0.963898	0.0361017		2.22919	2.30274	2.40798	1.033	1.08021	1.0457	0.920898	0.971063	-0.0204	negligible	0.819972	0.689666	0.863549	0.0289874	0.0508759	0.0218885	negligible	negligible	negligible	0.342531	0.657469		0.288339
Cer(42:1)	sphingolipids	3.10932	3.20879	3.05888	1.03199	0.983778	0.953279	0.137311	0.401973	0.00539	negligible	0.280572	0.360684	0.0466917	0.0688986	-0.0583517	-0.12725	negligible	negligible	small	0.815114	0.184886		3.08664	3.19149	3.39318	1.03397	1.09931	1.0632	0.840908	0.915205	-0.0184	negligible	0.962913	0.599565	0.632205	0.00592171	0.0669153	0.0609936	negligible	negligible	negligible	0.294744	0.705256		0.291441
TG(44:4)	glycerides	0.350861	0.256545	0.283189	0.731187	0.807126	1.10386	0.445602	0.663507	-0.00105	negligible	0.75669	0.222371	0.36223	-0.0197689	-0.0779327	-0.0581639	negligible	negligible	negligible	0.884562	0.115438		0.215048	0.195748	0.273184	0.910253	1.27034	1.39559	0.166285	0.43488	0.0176	small	0.783679	0.137069	0.0791915	-0.0349693	0.190523	0.225492	negligible	small	small	0.0733346	0.926665		0.291776
DG(32:1)	glycerides	3.42657	3.73219	3.21097	1.08919	0.93708	0.860345	0.307478	0.566847	0.00098	negligible	0.484936	0.404011	0.12576	0.0445727	-0.0532661	-0.0978388	negligible	negligible	negligible	0.7923	0.2077		3.02154	3.60092	3.30558	1.19175	1.094	0.91798	0.395945	0.67485	-0.00163	negligible	0.180615	0.412818	0.599789	0.171365	0.104491	-0.0668742	small	small	negligible	0.211696	0.788304		0.292515
LPC(20:1)	glycerophospholipids	0.416141	0.437704	0.414117	1.05182	0.995136	0.946112	0.318274	0.574579	0.000791	negligible	0.151423	0.758291	0.259397	0.0916533	0.0196345	-0.0720188	negligible	negligible	negligible	0.377363	0.622637		0.423296	0.395305	0.384838	0.933874	0.909146	0.973521	0.392382	0.67485	-0.00143	negligible	0.270098	0.215988	0.891843	-0.140928	-0.158246	-0.0173174	small	small	negligible	0.895987	0.104013		0.300503
LPC-O(18:2)	glycerophospholipids	0.126713	0.134	0.122824	1.05751	0.969307	0.916597	0.519691	0.729721	-0.00189	negligible	0.607447	0.53103	0.254534	0.032782	-0.0399781	-0.0727601	negligible	negligible	negligible	0.727594	0.272406		0.150993	0.11515	0.121843	0.76262	0.806942	1.05812	0.139891	0.386841	0.0215	small	0.0770559	0.096597	0.913125	-0.227143	-0.213249	0.0138944	small	small	negligible	0.938359	0.0616407		0.33032
SM(40:4)	sphingolipids	4.69652	4.35167	4.22154	0.926573	0.898865	0.970097	0.438448	0.65646	-0.000959	negligible	0.488723	0.20061	0.556168	-0.0441867	-0.0817454	-0.0375587	negligible	negligible	negligible	0.898245	0.101755		4.54798	4.57695	5.42479	1.00637	1.19279	1.18524	0.252429	0.560724	0.00837	negligible	0.755869	0.210349	0.119119	-0.0396061	0.160225	0.199831	negligible	small	small	0.0999956	0.900004		0.336824
PC(41:4)	glycerophospholipids	0.447912	0.378844	0.351101	0.8458	0.783861	0.926769	0.151276	0.414099	0.00486	negligible	0.0790691	0.109965	0.873925	-0.112279	-0.102155	0.0101238	small	small	negligible	0.94507	0.0549301		0.275116	0.341692	0.312925	1.24199	1.13743	0.91581	0.898185	0.958099	-0.0198	negligible	0.65909	0.907529	0.745065	0.056215	0.0147934	-0.0414216	negligible	negligible	negligible	0.469191	0.530809		0.34979
TG(52:7)	glycerides	3.2152	3.49306	3.3187	1.08642	1.03219	0.950084	0.351983	0.593659	0.000241	negligible	0.345824	0.634461	0.156519	0.0601833	-0.0303394	-0.0905228	negligible	negligible	negligible	0.689486	0.310514		3.46352	3.9565	3.58349	1.14234	1.03464	0.905721	0.444457	0.701893	-0.0042	negligible	0.230696	0.796803	0.345423	0.153256	0.0327979	-0.120458	small	negligible	small	0.394707	0.605293		0.351799
PC(37:6)	glycerophospholipids	4.31355	4.29967	4.01032	0.996782	0.929701	0.932703	0.314491	0.574579	0.000857	negligible	0.671832	0.140365	0.292733	-0.0270317	-0.0942108	-0.067179	negligible	negligible	negligible	0.928206	0.0717938		4.24149	3.71037	4.33445	0.87478	1.02192	1.1682	0.544187	0.767157	-0.0087	negligible	0.325539	0.936696	0.365834	-0.125545	-0.010115	0.11543	small	negligible	small	0.565824	0.434176		0.358424
DG(42:0)	glycerides	6.79912	6.54932	6.20691	0.963259	0.912899	0.947719	0.304056	0.564378	0.00104	negligible	0.929519	0.197662	0.168707	0.00564325	-0.0822847	-0.087928	negligible	negligible	negligible	0.90279	0.09721		6.74279	6.07475	6.52024	0.900925	0.966994	1.07333	0.575111	0.779276	-0.00993	negligible	0.312342	0.469887	0.77226	-0.129035	-0.0921679	0.0368672	small	negligible	negligible	0.761216	0.238784		0.361164
AC(10:2)	acylcarnitines	0.0238191	0.020579	0.0217643	0.863968	0.913733	1.0576	0.274179	0.516295	0.00161	negligible	0.204884	0.13657	0.824485	-0.0809737	-0.095124	-0.0141504	negligible	negligible	negligible	0.933336	0.0666637		0.0214457	0.0188401	0.0199956	0.878505	0.932383	1.06133	0.649303	0.810356	-0.0126	negligible	0.985118	0.43143	0.420645	0.00237558	-0.100368	-0.102744	negligible	small	small	0.802316	0.197684		0.362661
Tyr	aminoacids	78.0587	76.5593	73.694	0.980792	0.944085	0.962574	0.2117	0.44995	0.00302	negligible	0.488233	0.0805734	0.290573	-0.0442366	-0.111717	-0.0674809	negligible	small	negligible	0.96043	0.0395698		74.0532	77.0454	80.465	1.04041	1.08658	1.04438	0.813117	0.898136	-0.0176	negligible	0.709911	0.527453	0.794529	0.0473907	0.0805641	0.0331735	negligible	negligible	negligible	0.254793	0.745207		0.372733
SM(34:1)	sphingolipids	112.395	115.148	114.113	1.02449	1.01528	0.991009	0.48131	0.697513	-0.00147	negligible	0.277452	0.930081	0.31803	0.069348	0.00559811	-0.0637499	negligible	negligible	negligible	0.4577	0.5423		116.664	112.226	112.33	0.961962	0.962846	1.00092	0.258033	0.565826	0.00788	negligible	0.227869	0.118094	0.716883	-0.154196	-0.200395	-0.0461989	small	small	negligible	0.946484	0.053516		0.375429
alpha-AAA	biogenic amines	1.70959	1.83142	1.67849	1.07126	0.98181	0.916497	0.818776	0.910714	-0.00437	negligible	0.833828	0.681792	0.535452	0.0133856	-0.0261627	-0.0395483	negligible	negligible	negligible	0.657827	0.342173		1.85056	1.83268	1.96643	0.990336	1.06261	1.07298	0.0113069	0.127673	0.0774	medium	0.674541	0.00489202	0.0156354	0.0535051	0.366447	0.312942	negligible	medium	medium	0.00287801	0.997122		0.375693
PC(40:7)	glycerophospholipids	53.6743	54.9903	52.3662	1.02452	0.975629	0.952281	0.361284	0.594793	9.89e-05	negligible	0.623464	0.361014	0.160589	0.0313282	-0.0583115	-0.0896397	negligible	negligible	negligible	0.817496	0.182504		53.0444	49.6778	53.1157	0.936533	1.00134	1.0692	0.485437	0.739064	-0.00616	negligible	0.365232	0.826002	0.261264	-0.115575	0.0280002	0.143575	small	negligible	small	0.406606	0.593394		0.377412
SM(32:1)	sphingolipids	10.157	9.88896	9.49642	0.973607	0.934959	0.960305	0.215896	0.453549	0.00291	negligible	0.50338	0.0829885	0.285992	-0.0427076	-0.110834	-0.0681261	negligible	small	negligible	0.960963	0.0390367		10.5029	9.92974	10.3961	0.945426	0.989832	1.04697	0.82413	0.904207	-0.0179	negligible	0.5771	0.615706	0.955493	-0.0710772	-0.0639694	0.00710772	negligible	negligible	negligible	0.700372	0.299628		0.384145
PC(38:3)	glycerophospholipids	39.3414	41.397	39.6078	1.05225	1.00677	0.95678	0.658892	0.83051	-0.00318	negligible	0.8702	0.487336	0.391026	0.0104256	-0.0443279	-0.0547535	negligible	negligible	negligible	0.761839	0.238161		32.5787	29.3285	38.7052	0.900236	1.18805	1.31971	0.0806813	0.292443	0.0337	small	0.415213	0.154461	0.0265869	-0.103954	0.182376	0.28633	small	small	small	0.081806	0.918194		0.388153
PC-O(40:4)	glycerophospholipids	1.0165	1.05552	1.04668	1.03839	1.02969	0.991622	0.324996	0.574579	0.000677	negligible	0.442065	0.134572	0.465806	0.0490645	0.0956129	0.0465484	negligible	negligible	negligible	0.0671287	0.932871		1.13595	1.03774	0.980481	0.913538	0.863136	0.944828	0.601589	0.795271	-0.0109	negligible	0.647604	0.319269	0.588561	-0.0582464	-0.127191	-0.0689447	negligible	small	negligible	0.84087	0.15913		0.392523
PC(33:2)	glycerophospholipids	3.42873	3.41071	3.23496	0.994745	0.943488	0.948472	0.206152	0.44995	0.00316	negligible	0.202837	0.0875898	0.662341	-0.0813418	-0.109206	-0.0278646	negligible	small	negligible	0.955362	0.0446385		3.44593	3.36574	3.57233	0.976728	1.03668	1.06138	0.871735	0.941196	-0.0192	negligible	0.744984	0.60942	0.852523	0.0414352	0.0651125	0.0236773	negligible	negligible	negligible	0.314494	0.685506		0.403381
PC-O(34:2)	glycerophospholipids	9.29959	9.60919	9.54422	1.03329	1.0263	0.993238	0.686133	0.845191	-0.00341	negligible	0.482914	0.929675	0.429658	0.0447796	-0.00563073	-0.0504103	negligible	negligible	negligible	0.53803	0.46197		9.77043	9.63757	7.97771	0.986401	0.816516	0.827772	0.0735934	0.292443	0.0358	small	0.76708	0.0345039	0.0676473	-0.0377308	-0.272635	-0.234905	negligible	small	small	0.98522	0.0147798		0.403727
LPC(17:1)	glycerophospholipids	0.292	0.273326	0.288767	0.936045	0.988925	1.05649	0.509212	0.718731	-0.00178	negligible	0.279904	0.859316	0.366184	-0.0689945	-0.0113087	0.0576858	negligible	negligible	negligible	0.582551	0.417449		0.280868	0.300215	0.256102	1.06888	0.911822	0.853062	0.277195	0.574958	0.00629	negligible	0.588591	0.301843	0.117323	0.068939	-0.131883	-0.200822	negligible	small	small	0.854166	0.145834		0.40967
AC(12:1)	acylcarnitines	0.0979137	0.0939423	0.097189	0.95944	0.992599	1.03456	0.772897	0.89349	-0.00406	negligible	0.738079	0.474551	0.70329	0.0213366	0.0456398	0.0243032	negligible	negligible	negligible	0.239272	0.760728		0.114838	0.0885395	0.0875146	0.770997	0.762072	0.988424	0.0319426	0.227801	0.0543	small	0.0211303	0.0221854	0.984601	-0.298042	-0.295584	0.00245808	small	small	negligible	0.989939	0.0100611		0.410589
LPC(17:0)	glycerophospholipids	1.02457	0.998938	0.99439	0.974986	0.970547	0.995447	0.523825	0.731482	-0.00193	negligible	0.272329	0.425501	0.763154	-0.0700933	-0.0508662	0.0192271	negligible	negligible	negligible	0.794347	0.205653		1.02461	0.987156	0.909232	0.963443	0.88739	0.921061	0.295286	0.579873	0.00488	negligible	0.262595	0.135904	0.7068	-0.143172	-0.191096	-0.0479238	small	small	negligible	0.933951	0.0660492		0.432077
LPC(18:2)	glycerophospholipids	34.4687	34.0949	32.5591	0.989154	0.9446	0.954957	0.434572	0.654272	-0.00091	negligible	0.285298	0.246936	0.928639	-0.0682244	-0.0739383	-0.00571394	negligible	negligible	negligible	0.877615	0.122385		31.5625	31.3246	29.846	0.992465	0.945618	0.952798	0.459544	0.710798	-0.00494	negligible	0.988796	0.281147	0.287402	-0.00178832	-0.137701	-0.135912	negligible	small	small	0.871194	0.128806		0.432156
TG(44:2)	glycerides	2.66659	2.51304	2.35362	0.942418	0.882634	0.936564	0.316168	0.574579	0.000828	negligible	0.781122	0.249454	0.15312	0.0177286	-0.0735451	-0.0912737	negligible	negligible	negligible	0.874126	0.125874		2.24357	2.0585	2.68098	0.917508	1.19496	1.3024	0.709423	0.834193	-0.0146	negligible	0.592451	0.787058	0.421138	-0.0682253	0.0344093	0.102635	negligible	negligible	small	0.41103	0.58897		0.432541
PC(38:4)	glycerophospholipids	124.456	126.375	120.118	1.01542	0.96515	0.950494	0.341301	0.586235	0.00041	negligible	0.977122	0.210097	0.199884	0.00182967	-0.080048	-0.0818777	negligible	negligible	negligible	0.890555	0.109445		121.469	117.862	120.43	0.970311	0.991446	1.02178	0.657854	0.810356	-0.0129	negligible	0.453579	0.947957	0.415415	-0.0955962	0.00831272	0.103909	negligible	negligible	small	0.464872	0.535128		0.433177
PC(32:0)	glycerophospholipids	21.52	21.8919	21.7711	1.01728	1.01167	0.994485	0.35269	0.593659	0.00023	negligible	0.505478	0.438279	0.150015	0.0424979	-0.0494729	-0.0919707	negligible	negligible	negligible	0.781883	0.218117		20.9374	21.3244	21.5733	1.01849	1.03037	1.01167	0.649	0.810356	-0.0126	negligible	0.601765	0.359422	0.691969	-0.0665116	-0.116989	-0.0504776	negligible	small	negligible	0.813868	0.186132		0.440132
PC(34:1)	glycerophospholipids	289.106	298.635	290.038	1.03296	1.00322	0.971212	0.330754	0.574579	0.000581	negligible	0.706627	0.290616	0.152146	0.0240165	-0.0674748	-0.0914912	negligible	negligible	negligible	0.854418	0.145582		279.775	288.741	286.934	1.03205	1.02559	0.993744	0.704069	0.834193	-0.0144	negligible	0.44558	0.508776	0.918367	0.0973036	0.0842507	-0.0130529	negligible	negligible	negligible	0.252534	0.747466		0.444488
PC(34:3)	glycerophospholipids	22.1499	21.8354	21.5978	0.985801	0.975074	0.989118	0.169137	0.425944	0.00425	negligible	0.568853	0.0658528	0.203227	-0.0363582	-0.11763	-0.0812714	negligible	small	negligible	0.96731	0.0326896		21.0986	20.4988	20.3871	0.971572	0.966279	0.994552	0.962164	0.976581	-0.0214	negligible	0.885558	0.784173	0.896566	-0.0183307	-0.0348875	-0.0165568	negligible	negligible	negligible	0.604302	0.395698		0.449505
AC(2:0)	acylcarnitines	10.377	10.317	10.0906	0.994216	0.972404	0.978061	0.741718	0.87259	-0.00383	negligible	0.538485	0.47782	0.924479	-0.0392546	-0.0453026	-0.00604795	negligible	negligible	negligible	0.762394	0.237606		11.6734	9.29025	9.87108	0.795845	0.845601	1.06252	0.0707797	0.292255	0.0366	small	0.0289566	0.0810913	0.649895	-0.281894	-0.224054	0.0578399	small	small	negligible	0.957694	0.042306		0.45502
PC(37:3)	glycerophospholipids	2.19958	2.18164	1.98939	0.991842	0.904441	0.91188	0.42534	0.651323	-0.000793	negligible	0.441338	0.19457	0.597274	-0.0491427	-0.0828569	-0.0337142	negligible	negligible	negligible	0.906137	0.093863		2.32796	2.01707	2.28175	0.866453	0.98015	1.13122	0.557675	0.767157	-0.00924	negligible	0.301219	0.779335	0.449972	-0.132054	-0.0356904	0.0963641	small	negligible	negligible	0.623191	0.376809		0.467124
AC(10:0)	acylcarnitines	0.197956	0.191309	0.194916	0.966422	0.98464	1.01885	0.857159	0.920355	-0.00462	negligible	0.985736	0.625546	0.638259	-0.00114067	-0.0311404	-0.0299997	negligible	negligible	negligible	0.688536	0.311464		0.25221	0.17375	0.190629	0.688908	0.755835	1.09715	0.0193303	0.168984	0.0655	medium	0.0175704	0.0107759	0.853674	-0.307228	-0.330718	-0.0234903	medium	medium	negligible	0.9945	0.00549978		0.472258
AC(5:0)	acylcarnitines	0.229394	0.205248	0.204182	0.89474	0.890095	0.994809	0.363986	0.594793	5.81e-05	negligible	0.420554	0.157254	0.541642	-0.0514122	-0.090362	-0.0389498	negligible	negligible	negligible	0.921341	0.0786585		0.205936	0.222111	0.223725	1.07854	1.08638	1.00727	0.701733	0.834193	-0.0144	negligible	0.517733	0.437311	0.896214	0.0824741	0.0990876	0.0166135	negligible	negligible	negligible	0.217875	0.782125		0.475748
PC(39:3)	glycerophospholipids	1.25937	1.30758	1.18794	1.03829	0.943287	0.908505	0.49721	0.715146	-0.00165	negligible	0.697204	0.441179	0.246623	0.0248275	-0.0491599	-0.0739874	negligible	negligible	negligible	0.778966	0.221034		1.28199	1.27938	1.17686	0.997965	0.917993	0.919865	0.435967	0.699095	-0.00377	negligible	0.77158	0.350087	0.221719	0.0369806	-0.119292	-0.156273	negligible	small	small	0.806214	0.193786		0.477308
PC(39:5)	glycerophospholipids	1.23857	1.17215	1.21933	0.946371	0.984463	1.04025	0.83821	0.910714	-0.0045	negligible	0.568519	0.671788	0.883439	-0.0363897	-0.0270356	0.0093541	negligible	negligible	negligible	0.66765	0.33235		1.08712	0.968962	1.3249	0.891311	1.21873	1.36734	0.0314706	0.227801	0.0546	small	0.252463	0.126153	0.00838612	-0.146276	0.196059	0.342335	small	small	medium	0.0616407	0.938359		0.489473
PC(42:10)	glycerophospholipids	1.16773	1.31831	1.33251	1.12894	1.14111	1.01078	0.236322	0.472655	0.00242	negligible	0.1759	0.118033	0.833271	0.0864624	0.0998935	0.0134311	negligible	negligible	negligible	0.0641512	0.935849		1.15815	1.35829	0.956033	1.1728	0.82548	0.703852	0.930736	0.973859	-0.0206	negligible	0.903884	0.713775	0.805585	-0.0153794	-0.0467296	-0.0313502	negligible	negligible	negligible	0.657469	0.342531		0.493615
PC(37:4)	glycerophospholipids	7.76021	7.72953	7.24444	0.996047	0.933537	0.937242	0.467342	0.684592	-0.00131	negligible	0.522343	0.218619	0.554237	-0.0408275	-0.0785701	-0.0377426	negligible	negligible	negligible	0.895022	0.104978		6.59551	7.17291	7.71863	1.08755	1.17029	1.07608	0.553524	0.767157	-0.00908	negligible	0.873821	0.316595	0.398785	0.020226	0.1279	0.107674	negligible	small	small	0.157164	0.842836		0.503322
TG(56:8)	glycerides	6.70626	7.36024	6.81137	1.09752	1.01567	0.925428	0.367464	0.594793	6.18e-06	negligible	0.896868	0.199557	0.248669	-0.00826995	-0.0819373	-0.0736673	negligible	negligible	negligible	0.901707	0.0982931		5.66031	6.39803	7.01613	1.13033	1.23953	1.09661	0.760059	0.869097	-0.0161	negligible	0.918436	0.497302	0.564162	0.013042	0.0865511	0.0735092	negligible	negligible	negligible	0.240972	0.759028		0.508756
CE(20:4)	cholesterol esters	796.654	790.128	793.764	0.991808	0.996372	1.0046	0.824505	0.910714	-0.00441	negligible	0.959121	0.575388	0.610818	-0.00327028	-0.0357449	-0.0324746	negligible	negligible	negligible	0.708831	0.291169		861.171	848.193	724.215	0.98493	0.840966	0.853833	0.0473425	0.252424	0.0456	small	0.957865	0.0292476	0.0332284	-0.00672844	-0.281371	-0.274643	negligible	small	small	0.986243	0.0137567		0.510582
DG(44:3)	glycerides	7.24729	7.08901	6.7112	0.97816	0.926029	0.946706	0.346908	0.591271	0.000321	negligible	0.85917	0.245918	0.181161	0.0113206	-0.0740982	-0.0854188	negligible	negligible	negligible	0.871699	0.128301		7.05378	6.83158	5.96141	0.968499	0.845137	0.872625	0.815101	0.898136	-0.0177	negligible	0.706463	0.801715	0.5305	0.0479816	-0.0319877	-0.0799693	negligible	negligible	negligible	0.617822	0.382178		0.520097
PC(36:3)	glycerophospholipids	141.465	138.421	141.703	0.978479	1.00168	1.02371	0.425132	0.651323	-0.00079	negligible	0.794617	0.215839	0.328077	-0.0166095	-0.0790476	-0.0624381	negligible	negligible	negligible	0.893383	0.106617		138.65	136.211	144.417	0.982412	1.0416	1.06024	0.712837	0.834193	-0.0147	negligible	0.418475	0.634893	0.737403	-0.103226	-0.0605119	0.0427143	small	negligible	negligible	0.667775	0.332225		0.538621
Cer(40:1)	sphingolipids	0.72145	0.716215	0.719622	0.992744	0.997466	1.00476	0.575587	0.766771	-0.00245	negligible	0.491294	0.303488	0.732933	-0.0439255	-0.065698	-0.0217724	negligible	negligible	negligible	0.841343	0.158657		0.733324	0.681007	0.772861	0.928659	1.05392	1.13488	0.43108	0.699095	-0.00352	negligible	0.951445	0.278745	0.25287	-0.00775488	0.138395	0.14615	negligible	small	small	0.139475	0.860525		0.545153
Serotonin	biogenic amines	0.53647	0.511144	0.554679	0.952792	1.03394	1.08517	0.539006	0.743259	-0.00209	negligible	0.600826	0.557992	0.267714	-0.0333879	0.0373853	0.0707731	negligible	negligible	negligible	0.282015	0.717985		0.484775	0.575013	0.504952	1.18614	1.04162	0.878158	0.512569	0.748831	-0.00737	negligible	0.257642	0.674085	0.475061	0.144679	0.0535848	-0.0910941	small	negligible	negligible	0.336606	0.663394		0.54919
CE(16:0)	cholesterol esters	133.937	137.112	134.453	1.0237	1.00385	0.980604	0.677702	0.838617	-0.00334	negligible	0.444751	0.996194	0.447595	0.0487761	0.000304375	-0.0484717	negligible	negligible	negligible	0.487664	0.512336		144.437	133.55	131.642	0.924624	0.911415	0.985714	0.286212	0.574958	0.00558	negligible	0.455054	0.11637	0.405819	-0.0952833	-0.201353	-0.10607	negligible	small	small	0.946484	0.053516		0.567734
PC(37:1)	glycerophospholipids	1.08194	1.10436	1.08093	1.02072	0.999065	0.978785	0.813072	0.910714	-0.00433	negligible	0.739014	0.521421	0.757982	-0.0212576	-0.0409181	-0.0196605	negligible	negligible	negligible	0.740245	0.259755		1.1293	1.09524	0.927043	0.969836	0.820901	0.846432	0.0983238	0.32896	0.0293	small	0.664887	0.0410554	0.104884	-0.0551953	-0.263239	-0.208044	negligible	small	small	0.983272	0.016728		0.57358
TG(51:1)	glycerides	0.599957	0.651846	0.696894	1.08649	1.16157	1.06911	0.700457	0.856255	-0.00352	negligible	0.432123	0.513159	0.895161	0.0501411	0.0417336	-0.00840758	negligible	negligible	negligible	0.255703	0.744297		0.284821	0.791468	1.44772	2.77882	5.08291	1.82916	0.264794	0.569518	0.00731	negligible	0.977457	0.155908	0.164172	0.00359863	0.181731	0.178132	negligible	small	small	0.0783886	0.921611		0.577937
CE(17:0)	cholesterol esters	6.35781	6.24931	5.31019	0.982935	0.835224	0.849724	0.156538	0.4159	0.00467	negligible	0.825619	0.0773852	0.12187	-0.0140574	-0.112918	-0.0988604	negligible	small	negligible	0.963542	0.0364583		5.73986	6.17952	4.74056	1.0766	0.825902	0.76714	0.997877	0.997877	-0.0222	negligible	0.955587	0.955587	1	0.00709271	0.00709271	0	negligible	negligible	negligible	0.469191	0.530809		0.581162
Ac-Orn	biogenic amines	1.32158	1.22399	1.13942	0.926157	0.862164	0.930904	0.831937	0.910714	-0.00446	negligible	0.55406	0.686181	0.851084	-0.0377594	-0.0257813	0.0119781	negligible	negligible	negligible	0.66308	0.33692		1.05432	1.35733	1.27617	1.28739	1.21042	0.940207	0.0892184	0.314003	0.0315	small	0.0996179	0.0365109	0.647343	0.211311	0.269604	0.0582927	small	small	negligible	0.0188918	0.981108		0.58713
SM(40:2)	sphingolipids	28.6475	29.9666	27.1186	1.04605	0.946633	0.904961	0.540303	0.743259	-0.0021	negligible	0.733786	0.457716	0.279187	0.0217001	-0.0473975	-0.0690976	negligible	negligible	negligible	0.759334	0.240666		29.0054	23.9296	30.5525	0.825004	1.05334	1.27677	0.613726	0.799614	-0.0114	negligible	0.364006	0.888684	0.442128	-0.115873	-0.0178265	0.098046	small	negligible	negligible	0.587913	0.412087		0.595149
DG-O(36:4)	glycerides	2.67905	2.75297	2.56597	1.02759	0.957789	0.932072	0.618572	0.79447	-0.00284	negligible	0.569412	0.685941	0.330639	0.0363057	-0.0258021	-0.0621078	negligible	negligible	negligible	0.656509	0.343491		2.69613	2.71622	2.45994	1.00745	0.912397	0.905649	0.464248	0.710798	-0.00517	negligible	0.711684	0.230918	0.405708	-0.0470872	-0.153182	-0.106095	negligible	small	small	0.889476	0.110524		0.598939
AC(8:1)	acylcarnitines	0.156708	0.1713	0.146079	1.09312	0.932175	0.852764	0.554527	0.758974	-0.00224	negligible	0.870609	0.397416	0.313049	0.0103925	-0.0540179	-0.0644104	negligible	negligible	negligible	0.802914	0.197086		0.163516	0.146017	0.142578	0.89298	0.871953	0.976453	0.595086	0.794816	-0.0107	negligible	0.988828	0.378715	0.386296	0.0017833	0.112348	0.110565	negligible	small	small	0.191855	0.808145		0.599381
SM(30:1)	sphingolipids	0.448921	0.463449	0.427376	1.03236	0.952006	0.922165	0.503316	0.717887	-0.00171	negligible	0.545562	0.572032	0.242537	0.0385726	-0.0360595	-0.0746322	negligible	negligible	negligible	0.708524	0.291476		0.471259	0.430208	0.493518	0.912891	1.04723	1.14716	0.700243	0.834193	-0.0143	negligible	0.445552	0.929463	0.499859	-0.0973098	-0.0112737	0.0860361	negligible	negligible	negligible	0.54073	0.45927		0.602421
PC(34:4)	glycerophospholipids	11.1324	11.0597	10.1863	0.993467	0.915009	0.921026	0.368101	0.594793	-3.29e-06	negligible	0.807001	0.184951	0.279214	-0.0155871	-0.0846808	-0.0690938	negligible	negligible	negligible	0.910418	0.0895821		10.4422	10.4068	9.56542	0.99661	0.916034	0.919151	0.901532	0.958099	-0.0199	negligible	0.937045	0.67259	0.731066	-0.0100591	-0.0538458	-0.0437867	negligible	negligible	negligible	0.668513	0.331487		0.602938
PC(37:5)	glycerophospholipids	9.02542	9.43101	8.78235	1.04494	0.973069	0.931221	0.591331	0.774158	-0.00259	negligible	0.961461	0.389573	0.363542	0.00308294	-0.0549219	-0.0580049	negligible	negligible	negligible	0.802666	0.197334		7.98053	8.27937	9.16507	1.03745	1.14843	1.10698	0.555022	0.767157	-0.00914	negligible	0.694915	0.501728	0.288402	-0.0499686	0.0856605	0.135629	negligible	negligible	small	0.261143	0.738857		0.614254
PC-O(42:4)	glycerophospholipids	0.421166	0.399699	0.397783	0.949029	0.94448	0.995207	0.605182	0.784709	-0.00272	negligible	0.992385	0.389275	0.384047	0.000608936	-0.0549565	-0.0555654	negligible	negligible	negligible	0.807116	0.192884		0.30328	0.336598	0.375406	1.10986	1.23782	1.11529	0.548253	0.767157	-0.00887	negligible	0.312087	0.396144	0.870129	0.129104	0.10828	-0.0208231	small	small	negligible	0.20966	0.79034		0.623544
TG(44:1)	glycerides	4.32579	4.70294	4.12748	1.08719	0.954157	0.877639	0.563689	0.764276	-0.00233	negligible	0.676245	0.520232	0.289146	0.0266461	-0.041035	-0.0676811	negligible	negligible	negligible	0.739954	0.260046		2.92081	4.40091	4.82258	1.50674	1.65111	1.09581	0.640103	0.810356	-0.0123	negligible	0.592033	0.352121	0.691929	0.0683025	0.118787	0.0504845	negligible	small	negligible	0.176831	0.823169		0.627228
LPC(20:4)	glycerophospholipids	15.1648	14.4902	14.2067	0.955513	0.936822	0.980438	0.738666	0.87259	-0.00381	negligible	0.957208	0.485605	0.519765	-0.00342341	-0.0445044	-0.041081	negligible	negligible	negligible	0.757096	0.242904		14.4049	13.5926	12.57	0.943608	0.872621	0.92477	0.286223	0.574958	0.00558	negligible	0.651653	0.126348	0.278629	-0.0575286	-0.195957	-0.138428	negligible	small	small	0.945712	0.0542882		0.628188
AC(13:0)	acylcarnitines	0.0395779	0.0419093	0.0390175	1.05891	0.985839	0.930997	0.774798	0.89349	-0.00407	negligible	0.476394	0.715712	0.727762	-0.0454495	-0.0232382	0.0222113	negligible	negligible	negligible	0.633148	0.366852		0.039576	0.0393888	0.0294117	0.99527	0.74317	0.746702	0.231861	0.543234	0.0103	small	0.571717	0.0947541	0.265263	-0.0720858	-0.214455	-0.142369	negligible	small	small	0.954416	0.0455844		0.635686
AC(16:1)	acylcarnitines	0.0342295	0.0363741	0.0338436	1.06265	0.988725	0.930431	0.952652	0.966667	-0.0052	negligible	0.75627	0.880188	0.873143	0.0198041	0.00961697	-0.0101872	negligible	negligible	negligible	0.435375	0.564625		0.0413689	0.030579	0.0319281	0.739178	0.77179	1.04412	0.0150197	0.141171	0.0711	medium	0.00693284	0.0181194	0.722349	-0.350977	-0.305709	0.0452673	medium	medium	negligible	0.989748	0.0102517		0.648615
PC-O(42:5)	glycerophospholipids	1.45349	1.48196	1.45148	1.01959	0.998618	0.979435	0.717314	0.866194	-0.00365	negligible	0.4221	0.609013	0.770634	0.0512411	0.0326391	-0.018602	negligible	negligible	negligible	0.31943	0.68057		1.41607	1.58976	1.26181	1.12266	0.891065	0.793711	0.395937	0.67485	-0.00163	negligible	0.718186	0.34243	0.191371	0.0459765	-0.121211	-0.167187	negligible	small	small	0.826805	0.173195		0.660033
PC(35:2)	glycerophospholipids	9.03557	8.77765	8.65497	0.971455	0.957878	0.986024	0.507854	0.718731	-0.00176	negligible	0.484415	0.249086	0.649755	-0.0446259	-0.0736023	-0.0289764	negligible	negligible	negligible	0.876703	0.123297		9.10818	8.72797	8.90468	0.958256	0.977658	1.02025	0.815282	0.898136	-0.0177	negligible	0.609159	0.94808	0.564458	-0.06516	0.0082931	0.0734531	negligible	negligible	negligible	0.478906	0.521094		0.665445
Orn	aminoacids	92.5942	94.3957	93.2246	1.01946	1.00681	0.987594	0.836818	0.910714	-0.00449	negligible	0.733642	0.553269	0.800508	-0.0217123	-0.0378349	-0.0161226	negligible	negligible	negligible	0.720704	0.279296		90.2045	95.643	81.7989	1.06029	0.906816	0.855252	0.16771	0.43488	0.0175	small	0.765585	0.142086	0.0784333	0.0379804	-0.188093	-0.226074	negligible	small	small	0.926394	0.0736057		0.666618
PC(44:1)	glycerophospholipids	0.123684	0.117381	0.138721	0.949042	1.12158	1.1818	0.566862	0.764276	-0.00236	negligible	0.985244	0.352585	0.36223	0.00118003	0.0593439	0.0581638	negligible	negligible	negligible	0.185365	0.814635		0.161559	0.1761	0.14706	1.09	0.910254	0.835095	0.726622	0.841516	-0.0151	negligible	0.977708	0.502989	0.485409	0.00355865	-0.0854075	-0.0889662	negligible	negligible	negligible	0.752399	0.247601		0.669131
SM(33:2)	sphingolipids	4.96467	5.39774	5.08537	1.08723	1.02431	0.942131	0.724848	0.869176	-0.00371	negligible	0.820305	0.581773	0.436716	0.0144932	-0.0351488	-0.049642	negligible	negligible	negligible	0.706984	0.293016		3.02847	5.03221	3.6934	1.66163	1.21956	0.733951	0.405791	0.687308	-0.00218	negligible	0.191492	0.666468	0.379241	0.167141	0.0549178	-0.112223	small	negligible	small	0.345127	0.654873		0.671584
PC-O(38:4)	glycerophospholipids	9.85633	9.94673	9.90729	1.00917	1.00517	0.996035	0.668316	0.830796	-0.00326	negligible	0.378024	0.759672	0.564649	0.0562734	0.0195188	-0.0367547	negligible	negligible	negligible	0.374981	0.625019		9.89753	9.73237	9.14424	0.983312	0.92389	0.93957	0.534725	0.762687	-0.00831	negligible	0.687911	0.273748	0.486849	-0.0511799	-0.139852	-0.0886722	negligible	small	negligible	0.868205	0.131795		0.673618
PC(36:4)	glycerophospholipids	287.715	292.148	275.801	1.01541	0.958594	0.944049	0.433083	0.654272	-0.000892	negligible	0.912048	0.242344	0.289612	-0.00704727	-0.0746629	-0.0676157	negligible	negligible	negligible	0.876886	0.123114		282.001	267.511	272.319	0.948619	0.965668	1.01797	0.91699	0.97072	-0.0203	negligible	0.71373	0.981469	0.73111	-0.0467373	-0.00295806	0.0437793	negligible	negligible	negligible	0.492966	0.507034		0.674806
PC-O(35:3)	glycerophospholipids	1.29088	1.36457	1.28002	1.05709	0.991589	0.938039	0.878732	0.933868	-0.00476	negligible	0.95438	0.683598	0.642116	0.00364991	-0.0260056	-0.0296555	negligible	negligible	negligible	0.657169	0.342831		1.10426	1.58755	0.92639	1.43766	0.838923	0.583535	0.133873	0.386841	0.0225	small	0.139813	0.655683	0.0558797	0.189185	-0.0568161	-0.246001	small	negligible	small	0.636507	0.363493		0.698262
AC(10:3)	acylcarnitines	0.0588208	0.0589835	0.0522546	1.00277	0.888368	0.885918	0.423023	0.651323	-0.000763	negligible	0.999524	0.257006	0.256757	3.80958e-05	-0.072382	-0.0724201	negligible	negligible	negligible	0.864615	0.135385		0.0382948	0.0382966	0.0425599	1.00005	1.11138	1.11132	0.951469	0.976581	-0.0211	negligible	0.870876	0.881857	0.755725	-0.0207023	0.0189279	0.0396302	negligible	negligible	negligible	0.420342	0.579658		0.704276
PC(30:1)	glycerophospholipids	0.563201	0.630928	0.565701	1.12025	1.00444	0.896619	0.598201	0.779387	-0.00266	negligible	0.316589	0.703093	0.534711	0.0639403	0.0243202	-0.0396202	negligible	negligible	negligible	0.343491	0.656509		0.686433	0.667222	0.677666	0.972014	0.987228	1.01565	0.76343	0.869284	-0.0162	negligible	0.737601	0.468412	0.695925	-0.0426808	-0.0924752	-0.0497943	negligible	negligible	negligible	0.76731	0.23269		0.711992
Cer(41:1)	sphingolipids	1.36471	1.37536	1.33747	1.0078	0.980039	0.972455	0.66408	0.830796	-0.00323	negligible	0.411749	0.931565	0.46231	0.0523934	0.00547905	-0.0469144	negligible	negligible	negligible	0.464463	0.535537		1.24089	1.27289	1.37591	1.02579	1.10882	1.08093	0.643847	0.810356	-0.0124	negligible	0.804815	0.369175	0.514332	0.031477	0.114624	0.0831468	negligible	small	negligible	0.184248	0.815752		0.714108
AC(14:0)	acylcarnitines	0.035574	0.036119	0.0354249	1.01532	0.99581	0.980782	0.787172	0.900712	-0.00416	negligible	0.544466	0.556396	0.985732	-0.0386779	-0.037537	0.00114094	negligible	negligible	negligible	0.716773	0.283227		0.0374721	0.030094	0.0381791	0.803103	1.01887	1.26866	0.393113	0.67485	-0.00147	negligible	0.188176	0.704183	0.347103	-0.168409	-0.0483729	0.120037	small	negligible	small	0.66521	0.33479		0.727406
SM(31:0)	sphingolipids	0.271806	0.252638	0.259524	0.929478	0.954815	1.02726	0.903619	0.945485	-0.00491	negligible	0.782647	0.656713	0.86609	-0.0176019	-0.0283607	-0.0107588	negligible	negligible	negligible	0.665695	0.334305		0.311073	0.254819	0.290051	0.819161	0.93242	1.13826	0.125822	0.374614	0.0238	small	0.0459315	0.181115	0.500606	-0.257053	-0.171167	0.0858859	small	small	negligible	0.910724	0.0892761		0.730785
PC(32:1)	glycerophospholipids	31.4839	32.7777	30.3012	1.04109	0.962436	0.924446	0.414923	0.649966	-0.000658	negligible	0.761188	0.33487	0.204973	0.0193917	-0.0615659	-0.0809577	negligible	negligible	negligible	0.831159	0.168841		31.6578	32.7914	32.7182	1.03581	1.0335	0.997766	0.97702	0.980639	-0.0217	negligible	0.944486	0.889245	0.834546	-0.00886806	0.0177361	0.0266042	negligible	negligible	negligible	0.439733	0.560267		0.740625
SM(35:1)	sphingolipids	3.2413	3.21194	3.14363	0.990943	0.969867	0.978731	0.792729	0.900712	-0.0042	negligible	0.755247	0.497315	0.713507	-0.01989	-0.0433168	-0.0234268	negligible	negligible	negligible	0.751451	0.248549		3.40501	2.91593	3.24824	0.856363	0.953959	1.11397	0.414144	0.691697	-0.00263	negligible	0.228537	0.888205	0.286849	-0.153973	-0.0179039	0.136069	small	negligible	small	0.54073	0.45927		0.741369
Cit	aminoacids	33.6256	34.3349	32.7792	1.02109	0.974827	0.95469	0.870432	0.928689	-0.00471	negligible	0.666613	0.964351	0.634448	0.0274891	-0.00285157	-0.0303407	negligible	negligible	negligible	0.513766	0.486234		34.8283	33.0979	35.3105	0.950315	1.01384	1.06685	0.218416	0.526824	0.0116	small	0.271027	0.533718	0.0866548	-0.140653	0.0793428	0.219996	small	negligible	small	0.277947	0.722053		0.742353
PC(35:3)	glycerophospholipids	4.36341	4.19793	4.16135	0.962076	0.953693	0.991287	0.583688	0.771606	-0.00252	negligible	0.341026	0.407864	0.900775	-0.0607854	-0.0528304	0.00795501	negligible	negligible	negligible	0.794857	0.205143		4.28537	4.25086	4.09096	0.991947	0.954636	0.962386	0.861029	0.933356	-0.0189	negligible	0.699737	0.892767	0.602888	0.0491375	-0.0171685	-0.066306	negligible	negligible	negligible	0.554698	0.445302		0.751605
Ser	aminoacids	135.717	131.972	131.981	0.972406	0.972474	1.00007	0.853623	0.920355	-0.0046	negligible	0.691466	0.884856	0.588081	0.0253233	-0.00923958	-0.0345629	negligible	negligible	negligible	0.551888	0.448112		144.845	129.52	129.7	0.894196	0.89544	1.00139	0.289859	0.577587	0.0053	negligible	0.118574	0.392796	0.475143	-0.20013	-0.109053	0.0910772	small	small	negligible	0.823169	0.176831		0.756149
DG(32:2)	glycerides	1.66336	1.99896	1.78312	1.20176	1.072	0.892025	0.823729	0.910714	-0.0044	negligible	0.544122	0.676124	0.850146	0.038711	0.0266566	-0.0120544	negligible	negligible	negligible	0.334305	0.665695		1.45204	1.90877	1.53931	1.31454	1.0601	0.806442	0.385929	0.67485	-0.00106	negligible	0.174548	0.59319	0.407378	0.173806	0.0680888	-0.105717	small	negligible	small	0.280318	0.719682		0.762186
Putrescine	biogenic amines	0.152023	0.154408	0.153661	1.01569	1.01077	0.995163	0.896917	0.945485	-0.00487	negligible	0.648546	0.882049	0.758498	0.0290836	0.00946644	-0.0196172	negligible	negligible	negligible	0.44209	0.55791		0.130923	0.154596	0.148595	1.18082	1.13498	0.961182	0.188255	0.468046	0.0149	small	0.0757216	0.583719	0.215685	0.228194	0.0698431	-0.158351	small	negligible	small	0.287488	0.712512		0.762717
PC(40:3)	glycerophospholipids	0.726393	0.750516	0.715639	1.03321	0.985195	0.95353	0.477553	0.69579	-0.00143	negligible	0.777241	0.378556	0.244877	0.0180514	-0.0562107	-0.074262	negligible	negligible	negligible	0.807852	0.192148		0.620155	0.640297	0.648773	1.03248	1.04615	1.01324	0.966779	0.977601	-0.0215	negligible	0.881903	0.914965	0.79849	-0.0189204	0.013599	0.0325194	negligible	negligible	negligible	0.460812	0.539188		0.767858
SM(31:1)	sphingolipids	0.64458	0.612716	0.616378	0.950566	0.956247	1.00598	0.712472	0.86583	-0.00361	negligible	0.606089	0.417289	0.767442	-0.032906	-0.0517746	-0.0188686	negligible	negligible	negligible	0.793325	0.206675		0.633083	0.709746	0.612272	1.12109	0.967126	0.862663	0.687801	0.832117	-0.0139	negligible	0.473615	0.962832	0.445466	0.0913935	-0.00593465	-0.0973282	negligible	negligible	negligible	0.522417	0.477583		0.770868
PC(40:8)	glycerophospholipids	13.9498	11.9559	12.97	0.857067	0.929767	1.08482	0.765483	0.890325	-0.004	negligible	0.491631	0.580196	0.892829	-0.0438914	-0.0352957	0.00859572	negligible	negligible	negligible	0.700476	0.299524		11.886	8.56519	11.5038	0.720613	0.967843	1.34308	0.56526	0.769776	-0.00955	negligible	0.591526	0.601218	0.290601	-0.0683962	0.0666119	0.135008	negligible	negligible	small	0.297182	0.702818		0.771061
LPC(18:1)	glycerophospholipids	32.0273	31.608	33.0043	0.986909	1.03051	1.04417	0.946911	0.966667	-0.00517	negligible	0.94917	0.755361	0.804259	0.0040673	0.0198804	0.0158131	negligible	negligible	negligible	0.378385	0.621615		31.0415	31.7216	28.9339	1.02191	0.932105	0.912121	0.093064	0.315422	0.0305	small	0.905167	0.0669834	0.0514843	0.015173	-0.235486	-0.250659	negligible	small	small	0.9664	0.0336003		0.78592
PC(44:10)	glycerophospholipids	0.172678	0.148601	0.198407	0.860568	1.149	1.33517	0.701434	0.856255	-0.00353	negligible	0.588293	0.775184	0.408436	-0.0345432	0.0182227	0.0527659	negligible	negligible	negligible	0.380774	0.619226		0.154195	0.162451	0.156066	1.05354	1.01213	0.960694	0.787013	0.881324	-0.0169	negligible	0.748231	0.494533	0.716747	-0.0408887	-0.0871108	-0.046222	negligible	negligible	negligible	0.76556	0.23444		0.801197
PC(33:0)	glycerophospholipids	1.78089	1.7625	1.73989	0.989676	0.976977	0.987168	0.589812	0.774158	-0.00258	negligible	0.305482	0.615096	0.601331	-0.0654272	-0.0320856	0.0333416	negligible	negligible	negligible	0.693273	0.306727		1.91489	1.79306	1.98123	0.936378	1.03465	1.10494	0.949973	0.976581	-0.0211	negligible	0.863595	0.885545	0.752247	-0.0218811	0.0183328	0.0402138	negligible	negligible	negligible	0.45927	0.54073		0.821066
AC(12:0)	acylcarnitines	0.0632894	0.064905	0.0640223	1.02553	1.01158	0.986401	0.97375	0.98099	-0.00532	negligible	0.898082	0.818594	0.919331	-0.00817202	-0.0146336	-0.0064616	negligible	negligible	negligible	0.586048	0.413952		0.0949895	0.0560264	0.0636864	0.589817	0.670457	1.13672	0.057013	0.271062	0.0414	small	0.0183127	0.115161	0.418808	-0.305184	-0.202032	0.103152	medium	small	small	0.941718	0.0582822		0.823634
Phe	aminoacids	76.951	76.1408	76.8489	0.989472	0.998674	1.0093	0.743779	0.87259	-0.00385	negligible	0.639833	0.446999	0.769745	-0.0298592	-0.0485354	-0.0186762	negligible	negligible	negligible	0.782675	0.217325		76.547	72.7797	74.0107	0.950785	0.966867	1.01691	0.768178	0.87103	-0.0164	negligible	0.689085	0.751692	0.474147	-0.0509764	0.040307	0.0912834	negligible	negligible	negligible	0.376809	0.623191		0.824554
CE(19:2)	cholesterol esters	5.24825	4.95371	4.70428	0.943879	0.896353	0.949649	0.758344	0.885824	-0.00395	negligible	0.550376	0.496886	0.934433	-0.0381112	-0.0433601	-0.00524885	negligible	negligible	negligible	0.742565	0.257435		5.36096	5.2467	5.08853	0.978686	0.949182	0.969854	0.742396	0.856125	-0.0156	negligible	0.88524	0.471126	0.564062	-0.018382	-0.0919101	-0.0735281	negligible	negligible	negligible	0.771993	0.228007		0.826014
PC(36:1)	glycerophospholipids	35.8273	47.4824	41.4029	1.32531	1.15562	0.871961	0.566028	0.764276	-0.00235	negligible	0.28753	0.574997	0.614638	0.0679088	0.0357815	-0.0321272	negligible	negligible	negligible	0.290554	0.709446		26.5942	27.6833	25.0135	1.04095	0.940561	0.903559	0.970811	0.978029	-0.0216	negligible	0.933404	0.812866	0.878247	-0.0106423	-0.0301531	-0.0195109	negligible	negligible	negligible	0.593394	0.406606		0.831395
PC-O(37:6)	glycerophospholipids	0.82489	0.863971	0.829499	1.04738	1.00559	0.9601	0.929387	0.961312	-0.00506	negligible	0.899956	0.803328	0.707857	0.00802098	-0.0158899	-0.0239109	negligible	negligible	negligible	0.592671	0.407329		0.859981	0.957789	0.832432	1.11373	0.967966	0.869118	0.234852	0.543234	0.00997	negligible	0.227414	0.664557	0.102345	0.154349	-0.0552533	-0.209602	small	negligible	small	0.660824	0.339176		0.835303
PC(39:4)	glycerophospholipids	1.68791	1.66837	1.67432	0.988422	0.991947	1.00357	0.859224	0.920355	-0.00464	negligible	0.821313	0.748515	0.584809	0.0144104	-0.020456	-0.0348664	negligible	negligible	negligible	0.634498	0.365502		1.69953	1.43102	1.73625	0.842011	1.02161	1.2133	0.513958	0.748831	-0.00743	negligible	0.255702	0.637006	0.504323	-0.145274	-0.060134	0.0851402	small	negligible	negligible	0.667775	0.332225		0.840396
Cer(43:1)	sphingolipids	0.736284	0.713868	0.690176	0.969555	0.937378	0.966812	0.743794	0.87259	-0.00385	negligible	0.83425	0.457026	0.592878	-0.013351	-0.0474703	-0.0341193	negligible	negligible	negligible	0.772256	0.227744		0.743876	0.701265	0.67478	0.942718	0.907114	0.962232	0.827495	0.904239	-0.018	negligible	0.90376	0.564513	0.648747	-0.0153993	-0.0734429	-0.0580436	negligible	negligible	negligible	0.726765	0.273235		0.847003
CE(16:1)	cholesterol esters	160.257	153.165	153.605	0.955744	0.958494	1.00288	0.794355	0.900712	-0.00421	negligible	0.763415	0.499585	0.708181	-0.0192053	-0.0430884	-0.0238831	negligible	negligible	negligible	0.762948	0.237052		159.385	155.74	133.644	0.977131	0.838499	0.858123	0.725753	0.841516	-0.0151	negligible	0.899937	0.459679	0.539142	-0.0160142	-0.0943057	-0.0782915	negligible	negligible	negligible	0.775843	0.224157		0.847246
SM(42:1)	sphingolipids	20.1808	23.1717	20.2584	1.1482	1.00384	0.874273	0.633722	0.810088	-0.00297	negligible	0.371228	0.870656	0.464433	0.0570807	0.0103887	-0.046692	negligible	negligible	negligible	0.425514	0.574486		20.061	19.0106	20.6135	0.947641	1.02754	1.08431	0.955288	0.976581	-0.0212	negligible	0.787729	0.805638	0.981477	-0.0342982	-0.0313415	0.00295674	negligible	negligible	negligible	0.604302	0.395698		0.852251
SDMA	biogenic amines	0.394762	0.382892	0.399838	0.969931	1.01286	1.04426	0.901958	0.945485	-0.0049	negligible	0.651982	0.848781	0.794568	-0.028779	-0.0121655	0.0166135	negligible	negligible	negligible	0.577295	0.422705		0.413209	0.382368	0.426694	0.925364	1.03264	1.11592	0.416039	0.691697	-0.00273	negligible	0.235788	0.917892	0.278545	-0.151582	-0.0131291	0.138453	small	negligible	small	0.551909	0.448091		0.857651
LPC-O(18:0)	glycerophospholipids	0.318183	0.321948	0.321499	1.01183	1.01042	0.998606	0.896202	0.945485	-0.00487	negligible	0.708716	0.667938	0.955807	-0.0238372	-0.0273729	-0.00353566	negligible	negligible	negligible	0.659472	0.340528		0.359032	0.29176	0.353262	0.812629	0.983931	1.2108	0.445482	0.701893	-0.00425	negligible	0.280985	0.977587	0.268759	-0.137748	0.00357786	0.141325	small	negligible	small	0.494393	0.505607		0.859245
AC(18:0)	acylcarnitines	0.0586474	0.057176	0.0578655	0.974911	0.986669	1.01206	0.742263	0.87259	-0.00384	negligible	0.478189	0.539272	0.924006	-0.0452646	-0.0391786	0.006086	negligible	negligible	negligible	0.729081	0.270919		0.0565246	0.0560305	0.059937	0.991258	1.06037	1.06972	0.87699	0.943112	-0.0193	negligible	0.635653	0.696348	0.933327	0.060376	0.0497214	-0.0106546	negligible	negligible	negligible	0.358211	0.641789		0.866564
LPC(16:1)	glycerophospholipids	1.74659	1.83154	1.77823	1.04864	1.01811	0.97089	0.840142	0.910714	-0.00451	negligible	0.814819	0.726031	0.558867	0.0149437	-0.0223585	-0.0373021	negligible	negligible	negligible	0.639542	0.360458		1.75231	1.6682	1.58842	0.951999	0.90647	0.952176	0.714143	0.834193	-0.0147	negligible	0.852204	0.437395	0.554516	-0.0237292	-0.0990693	-0.0753401	negligible	negligible	negligible	0.782125	0.217875		0.877973
PC(32:4)	glycerophospholipids	0.594003	0.588892	0.572062	0.991395	0.963061	0.97142	0.831799	0.910714	-0.00446	negligible	0.545319	0.75211	0.772548	0.0385959	0.0201535	-0.0184424	negligible	negligible	negligible	0.371926	0.628074		0.663313	0.609577	0.561152	0.918989	0.845985	0.92056	0.757534	0.869097	-0.0161	negligible	0.8963	0.488508	0.573591	-0.0165996	-0.0883338	-0.0717341	negligible	negligible	negligible	0.756394	0.243606		0.88365
AC(14:0-OH)	acylcarnitines	0.0115	0.0107802	0.0112413	0.93741	0.9775	1.04277	0.719165	0.866194	-0.00366	negligible	0.765169	0.615283	0.423131	0.0190586	-0.0320687	-0.0511273	negligible	negligible	negligible	0.694531	0.305469		0.0064646	0.00694228	0.00646709	1.07389	1.00038	0.931551	0.945186	0.976581	-0.021	negligible	0.974067	0.7877	0.762816	0.00414003	-0.0343031	-0.0384431	negligible	negligible	negligible	0.617822	0.382178		0.889954
PC(38:7)	glycerophospholipids	83.4839	88.6638	86.7987	1.06205	1.03971	0.978964	0.944404	0.966667	-0.00515	negligible	0.801033	0.945849	0.749029	0.0160793	-0.00433342	-0.0204127	negligible	negligible	negligible	0.532687	0.467313		77.2692	76.4372	92.3136	0.989233	1.1947	1.2077	0.34877	0.630111	0.00119	negligible	0.70732	0.16405	0.307467	0.0478347	0.178184	0.130349	negligible	small	small	0.081806	0.918194		0.893763
PC(40:5)	glycerophospholipids	6.32761	6.68996	6.08149	1.05726	0.961103	0.909047	0.921607	0.956918	-0.00502	negligible	0.840396	0.68714	0.840396	-0.0128491	-0.0256981	-0.0128491	negligible	negligible	negligible	0.664062	0.335938		3.76785	4.69778	5.09796	1.24681	1.35302	1.08519	0.497181	0.741309	-0.00669	negligible	0.302781	0.318264	0.973884	0.131626	0.127457	-0.00416915	small	small	negligible	0.15913	0.84087		0.898986
PC(42:6)	glycerophospholipids	0.665117	0.579399	0.614833	0.871124	0.924399	1.06116	0.954356	0.966667	-0.00521	negligible	0.845538	0.763984	0.916017	0.0124297	0.0191577	0.00672801	negligible	negligible	negligible	0.382141	0.617859		0.418235	0.427563	0.332892	1.0223	0.795946	0.77858	0.335993	0.62208	0.00201	negligible	0.817999	0.17099	0.253495	-0.0293108	-0.175267	-0.145956	negligible	small	small	0.915206	0.0847943		0.905425
LPC(22:5)	glycerophospholipids	0.289192	0.283189	0.271306	0.979242	0.938152	0.958039	0.81262	0.910714	-0.00433	negligible	0.80418	0.524132	0.697148	-0.0158196	-0.0406519	-0.0248323	negligible	negligible	negligible	0.743432	0.256568		0.271287	0.273224	0.271227	1.00714	0.999777	0.992689	0.925189	0.971807	-0.0205	negligible	0.794811	0.903878	0.703402	-0.0331268	0.0153803	0.0485071	negligible	negligible	negligible	0.453676	0.546324		0.925447
PC(37:2)	glycerophospholipids	1.44929	1.44805	1.45259	0.999143	1.00228	1.00314	0.91035	0.948865	-0.00495	negligible	0.980985	0.699882	0.717612	-0.00152065	-0.0245966	-0.0230759	negligible	negligible	negligible	0.657498	0.342502		1.52132	1.39597	1.3942	0.917605	0.916439	0.998729	0.772365	0.872129	-0.0165	negligible	0.52419	0.554852	0.962879	-0.0812033	-0.0752761	0.00592725	negligible	negligible	negligible	0.747466	0.252534		0.940276
Spermidine	biogenic amines	0.248424	0.244284	0.249732	0.983332	1.00526	1.0223	0.949234	0.966667	-0.00518	negligible	0.74948	0.89996	0.846466	-0.0203748	-0.00802066	0.0123541	negligible	negligible	negligible	0.566036	0.433964		0.267095	0.29673	0.212961	1.11095	0.797322	0.717691	0.647145	0.810356	-0.0126	negligible	0.614782	0.356994	0.674871	-0.064137	-0.117585	-0.0534475	negligible	small	negligible	0.812277	0.187723		0.950718
PC(35:1)	glycerophospholipids	4.73642	4.78846	4.81899	1.01099	1.01743	1.00638	0.955966	0.966667	-0.00522	negligible	0.787258	0.805186	0.981463	-0.0172191	-0.0157366	0.00148244	negligible	negligible	negligible	0.594758	0.405242		4.62454	4.70953	5.25655	1.01838	1.13666	1.11615	0.605851	0.797017	-0.0111	negligible	0.517061	0.330691	0.744003	0.0826068	0.124207	0.0416006	negligible	small	negligible	0.164314	0.835686		0.951673
TG(54:2)	glycerides	2.27664	2.34757	2.28205	1.03116	1.00238	0.97209	0.984118	0.987763	-0.00538	negligible	0.86659	0.89196	0.974337	0.0107183	0.00866587	-0.00205244	negligible	negligible	negligible	0.445276	0.554724		2.08944	2.52394	2.66628	1.20795	1.27607	1.0564	0.316077	0.611834	0.00337	negligible	0.179537	0.204782	0.940054	0.171794	0.162217	-0.00957739	small	small	negligible	0.0963234	0.903677		0.953839
ADMA	biogenic amines	0.520311	0.506469	0.516339	0.973396	0.992366	1.01949	0.99471	0.99471	-0.00544	negligible	0.99192	0.925486	0.933534	-0.000646121	-0.00596712	-0.005321	negligible	negligible	negligible	0.511621	0.488379		0.537894	0.507111	0.51337	0.94277	0.954407	1.01234	0.239319	0.545003	0.00955	negligible	0.269494	0.0985959	0.578295	-0.141107	-0.211961	-0.0708539	small	small	negligible	0.958951	0.0410493		0.972363

## Sheet: Table S4
Table S4. Indices of the 3-state classifier based on signature of specific serum metabolites.
	Balanced Accuracy - Training			Balanced Accuracy - Test			Balanced Accuracy - Validatio
	Ctr	LN	LC	Ctr	LN	LC	Ctr	LN	LC
Mean Value	0.54347	0.56893	0.57362	0.43214	0.45115	0.48124	0.40995	0.36263	0.33629
95% CI lower bound	0.524012	0.542981	0.559137	0.361535	0.399246	0.387715	0.365071	0.342371	0.308582
95% CI upper bound	0.562928	0.594879	0.588103	0.502745	0.503054	0.574765	0.454829	0.382889	0.363998
	Specificity - Training			Specificity - Test			Specificity - Validation
	Ctr	LN	LC	Ctr	LN	LC	Ctr	LN	LC
Mean value	0.67899	0.64582	0.61362	0.57426	0.50232	0.54246	0.507	0.47365	0.37901
95% CI lower bound	0.651526	0.611347	0.582578	0.475444	0.374183	0.483442	0.414089	0.418438	0.352287
95% CI upper bound	0.706454	0.680293	0.644662	0.673076	0.630457	0.601478	0.599911	0.528862	0.405733
	Sensitivity - Training			Sensitivity - Test			Sensitivity - Validation
	Ctr	LN	LC	Ctr	LN	LC	Ctr	LN	LC
Mean value	0.40796	0.49203	0.53362	0.29	0.4	0.42	0.31289	0.25161	0.29353
95% CI lower bound	0.355897	0.449181	0.510305	0.186335	0.332556	0.255485	0.249411	0.203198	0.228765
95% CI upper bound	0.460023	0.534879	0.556935	0.393665	0.467444	0.584515	0.376369	0.300022	0.358295
